# Supplementary material for: Single-molecule characterization of subtype-specific β1 integrin mechanics
Source: Nat Commun. 2022 Dec 3;13:7471. doi: 10.1038/s41467-022-35173-w (PMC9719539; doi:10.1038/s41467-022-35173-w)
Supplement: Supplementary file 8 — Source Data [file 41467_2022_35173_MOESM8_ESM.zip]

Archive with 2 entries (2 files):
- Source Data_IntegrinSubtype_MainFig.xlsx
- Source Data_IntegrinSubtype_SupplementaryFig.xlsx
