# Supplementary material for: Single-molecule characterization of subtype-specific β1 integrin mechanics
Source: Nat Commun. 2022 Dec 3;13:7471. doi: 10.1038/s41467-022-35173-w (PMC9719539; doi:10.1038/s41467-022-35173-w)
Supplement: Supplementary file 8 — Source Data [file 41467_2022_35173_MOESM8_ESM.zip › Source Data_IntegrinSubtype_MainFig.xlsx]

## Sheet: 1c
1c
	data	error
RGD-TGT+RGD	0	0
RGD-TGT+LDVP	0.95761	0.01177
LDVP-TGT+RGD	0.98787	0.00743
LDVP-TGT+LDVP	0	0

## Sheet: 1d
1d	cell area
	RGD	LDVP	TGFb1	pFN	VN	VCAM
	2042.69	808.289	131.961	2007.53	2162.21	1974.15
	2074.76	963.629	682.666	3330.24	1983.4	963.816
	3424.5	494.701	1378.34	2685.32	1511.75	4630.79
	480.57	1024.66	2270.28	1610.66	778.057	2291.59
	2095.93	1193.56	413.346	2841.31	2372.1	647.927
	4768.1	839.93	4797.82	2732.82	1759.15	2929.24
	717.546	500.803	1524.52	2761.46	2397.78	1109.95
	768.434	1144.27	3103.73	4047.93	2359.29	2298.12
	212.94	788.338	45.63	2177	3198.09	926.355
	349.126	702.571	3018.53	1275.06	2882.44	2467.92
	2051.28	1322	81.6364	1746.57	1729.9	1819.47
	1440.54	692.759	250.871	1736.24	1830.32	2493.69
	2535.89	1088.5	565.352	2637.43	3325.22	1092.4
	1531.8	750.595	1700.14	2761.93	2046.5	853.966
	2134.52	808.665	130.74	2611.52	3363.76	1571.42
	969.074	1042.45	2042.6	1139.44	1403.36	2445.66
	274.625	879.692	1723.24	1566.96	596.852	2795.35
	1775.63	1269	1554.52	1755.86	1942.84	569.812
	788.056	822.467	1275.43	918.562	1730.47	1671.55
	2221.97	700.693	1352.99	2656.16	1571.18	1362.89
	1340.08	879.457	376.682	3210.44	434.189	1682.77
	2054.76	741.3	2113.77	2092.08	528.923	2645.7
	1460.49	1367.73	951.893	6916.84	2655.79	552.677
	3632.37	1585.08	2841.88	1796.94	1986.74	1917.73
	2702.45	1545.18	406.868	3304.47	2315.58	2339.71
	3971.45	1019.82	762.472	2113.49	407.712	1485.89
	1093.57	1027.29	1463.35	2141.42	3385.54	1491.24
	1515.09	900.394	NaN	2504.25	2161.74	4405.78
	1301.63	1091.74	NaN	2352.81	465.924	1584.89
	2395.29	2668.28	NaN	3781.8	1445.04	2566.5
	1315.34	1844.96	NaN	3580.69	965.835	2344.26
	1837.88	1396.46	NaN	2163.58	3287.94	1870.78
	1744.41	741.159	NaN	4533.94	691.867	1939.98
	419.824	1419.83	NaN	1864.77	290.07	2130.24
	1454.76	814.909	NaN	3015.48	1371.25	3070.03
	1072.26	1543.16	NaN	3610.83	1321.44	1736.38
	1978.14	466.158	NaN	2278.4	1629.25	2190.8
	2592.13	759.232	NaN	4560.65	610.513	893.634
	1477.67	847.3	NaN	1445.14	1909.18	1559.82
	1578.74	1283.74	NaN	3304.23	1892.1	887.109
	2190.8	1816.56	NaN	460.713	1926.13	2566.31
	1252.67	976.538	NaN	1998	2329.71	NaN
	758.012	981.327	NaN	2080.81	1709.53	NaN
	NaN	967.901	NaN	2589.46	2841.97	NaN
	NaN	749.139	NaN	2383.37	1880.36	NaN
	NaN	600.138	NaN	605.959	330.864	NaN
	NaN	832.419	NaN	1941.76	2260.42	NaN
	NaN	1163.89	NaN	2309.43	727.357	NaN
	NaN	943.771	NaN	1915.15	939.358	NaN
	NaN	911.896	NaN	1264.82	738.061	NaN
	NaN	897.014	2126.86	2798.31	NaN	NaN
	NaN	622.765	1676.57	2546.55	NaN	NaN
	NaN	601.03	300.914	3596.84	NaN	NaN
	NaN	1013.53	3133.59	3532.19	NaN	NaN
	NaN	933.303	544.696	1578.93	NaN	NaN
	NaN	990.809	2130.57	3383.99	NaN	NaN
	NaN	952.456	217.259	1637.75	NaN	NaN
	NaN	1000.1	1189.24	2045.23	NaN	NaN
	NaN	570.704	2759.72	7597.11	NaN	NaN
	NaN	953.817	1265.39	NaN	NaN	NaN
	NaN	1227.6	2517.82	NaN	NaN	NaN
	NaN	882.368	1281.35	NaN	NaN	NaN
	NaN	792.422	2058.37	NaN	NaN	NaN
	NaN	276.972	1946.04	NaN	NaN	NaN
	NaN	NaN	1656.25	NaN	NaN	NaN
	NaN	NaN	1756.61	NaN	NaN	NaN
	NaN	NaN	1903.97	NaN	NaN	NaN
	NaN	NaN	1810.27	NaN	NaN	NaN
	NaN	NaN	344.291	NaN	NaN	NaN
	NaN	NaN	2322.06	NaN	NaN	NaN
	NaN	NaN	771.532	NaN	NaN	NaN
	NaN	NaN	291.947	NaN	NaN	NaN
	NaN	NaN	2310.32	NaN	NaN	NaN
	NaN	NaN	NaN	NaN	NaN	NaN
	NaN	NaN	NaN	NaN	NaN	NaN
	NaN	NaN	NaN	NaN	NaN	NaN
	NaN	NaN	NaN	NaN	NaN	NaN
	NaN	NaN	NaN	NaN	NaN	NaN
	NaN	NaN	NaN	NaN	NaN	NaN
	NaN	NaN	NaN	NaN	NaN	NaN
	NaN	NaN	NaN	NaN	NaN	NaN
	NaN	NaN	NaN	NaN	NaN	NaN
	NaN	NaN	NaN	NaN	NaN	NaN
	NaN	NaN	NaN	NaN	NaN	NaN
	NaN	NaN	NaN	NaN	NaN	NaN
	NaN	NaN	NaN	NaN	NaN	NaN
	NaN	NaN	NaN	NaN	NaN	NaN
	NaN	NaN	NaN	NaN	NaN	NaN
	NaN	NaN	NaN	NaN	NaN	NaN
	NaN	NaN	NaN	NaN	NaN	NaN
	NaN	NaN	NaN	NaN	NaN	NaN
	NaN	NaN	NaN	NaN	NaN	NaN
	NaN	NaN	NaN	NaN	NaN	NaN
	NaN	NaN	NaN	NaN	NaN	NaN
	NaN	NaN	NaN	NaN	NaN	NaN
	NaN	NaN	NaN	NaN	NaN	NaN
	NaN	NaN	NaN	NaN	NaN	NaN
	NaN	NaN	NaN	NaN	NaN	NaN
	NaN	NaN	NaN	NaN	NaN	NaN
	NaN	NaN	NaN	NaN	NaN	NaN
	NaN	NaN	1472.32	NaN	NaN	NaN
	NaN	NaN	942.597	NaN	NaN	NaN
	NaN	NaN	2157.38	NaN	NaN	NaN
	NaN	NaN	2199.68	NaN	NaN	NaN
	NaN	NaN	1082.44	NaN	NaN	NaN
	NaN	NaN	6187.37	NaN	NaN	NaN
	NaN	NaN	887.062	NaN	NaN	NaN
	NaN	NaN	1410.12	NaN	NaN	NaN
	NaN	NaN	1262.01	NaN	NaN	NaN
	NaN	NaN	1705.59	NaN	NaN	NaN
	NaN	NaN	1506.63	NaN	NaN	NaN
	NaN	NaN	436.349	NaN	NaN	NaN
	NaN	NaN	132.806	NaN	NaN	NaN
	NaN	NaN	82.1058	NaN	NaN	NaN
	NaN	NaN	351.098	NaN	NaN	NaN
	NaN	NaN	949.639	NaN	NaN	NaN
	NaN	NaN	1573.72	NaN	NaN	NaN
	NaN	NaN	958.418	NaN	NaN	NaN
	NaN	NaN	287.488	NaN	NaN	NaN
	NaN	NaN	1805.53	NaN	NaN	NaN
	NaN	NaN	178.671	NaN	NaN	NaN
	NaN	NaN	1652.16	NaN	NaN	NaN
	NaN	NaN	1762.67	NaN	NaN	NaN
	NaN	NaN	2132.5	NaN	NaN	NaN
	NaN	NaN	976.867	NaN	NaN	NaN
	NaN	NaN	407.712	NaN	NaN	NaN
	NaN	NaN	1082.82	NaN	NaN	NaN
	NaN	NaN	1520.95	NaN	NaN	NaN
	NaN	NaN	592.721	NaN	NaN	NaN
	NaN	NaN	2201.88	NaN	NaN	NaN
	NaN	NaN	1889.33	NaN	NaN	NaN
	NaN	NaN	872.275	NaN	NaN	NaN
	NaN	NaN	4427.8	NaN	NaN	NaN
	NaN	NaN	1644.28	NaN	NaN	NaN
	NaN	NaN	1446.73	NaN	NaN	NaN
	NaN	NaN	1081.08	NaN	NaN	NaN
	NaN	NaN	577.558	NaN	NaN	NaN
	NaN	NaN	1619.77	NaN	NaN	NaN
	NaN	NaN	2644.9	NaN	NaN	NaN
	NaN	NaN	2700.34	NaN	NaN	NaN
	NaN	NaN	452.92	NaN	NaN	NaN
	NaN	NaN	2520.49	NaN	NaN	NaN
	NaN	NaN	737.544	NaN	NaN	NaN
	NaN	NaN	1897.68	NaN	NaN	NaN
	NaN	NaN	2302.91	NaN	NaN	NaN
	NaN	NaN	178.06	NaN	NaN	NaN
	NaN	NaN	NaN	NaN	NaN	NaN
	NaN	NaN	NaN	NaN	NaN	NaN
	NaN	NaN	NaN	NaN	NaN	NaN
	NaN	NaN	NaN	NaN	NaN	NaN

## Sheet: 1e
1e	aspect ratio
	RGD TGT	LDVP TGT		pFN	Vitronectin	VCAM
	1.1426	NaN	NaN	1.28594	1.39411	1.08793
	1.22845	NaN	NaN	1.05029	2.23486	NaN
	1.35371	NaN	1.33187	1.37147	1.44291	1.07627
	NaN	1.42	1.2184	1.42156	NaN	1.02813
	1.42432	1.0196	NaN	1.33564	1.09909	NaN
	1.02015	NaN	1.46006	1.15924	1.49358	1.08126
	NaN	NaN	1.18148	1.17808	2.01674	1.19509
	NaN	1.12435	1.56861	1.358	1.05695	1.07405
	NaN	NaN	NaN	1.53903	1.2357	NaN
	NaN	NaN	1.56407	4.17186	1.21946	1.05056
	1.02329	1.06645	NaN	1.10419	1.04775	1.16368
	1.30229	NaN	NaN	1.1026	1.17288	1.01404
	1.39644	1.07287	NaN	1.26433	1.2879	1.25163
	1.1118	NaN	1.32782	1.1944	1.69433	NaN
	1.30993	NaN	NaN	2.00384	1.12717	1.08503
	NaN	1.02843	1.34211	2.86152	1.50078	1.0719
	NaN	NaN	1.20457	2.86192	NaN	1.10124
	1.24554	1.17272	1.99513	1.34394	1.27619	NaN
	NaN	NaN	1.70096	NaN	1.80081	1.05964
	2.08999	NaN	1.59901	1.22054	1.15072	1.13582
	1.2541	NaN	NaN	1.31806	NaN	1.02405
	1.41238	NaN	1.44135	1.20864	NaN	1.07886
	1.59632	1.18583	NaN	1.18194	1.40096	NaN
	1.10202	1.08587	1.3905	1.20332	1.24374	1.15992
	1.61569	1.07597	NaN	1.03675	1.6917	1.1384
	1.07882	1.1317	NaN	1.60505	NaN	1.06508
	1.06284	1.07162	1.62225	1.61956	1.02198	1.20728
	2.17139	NaN	1.64542	1.59013	1.48661	1.23167
	2.6268	1.13312	1.10135	1.27854	NaN	1.08081
	1.25278	1.09118	NaN	1.17699	1.07204	1.02879
	1.32435	1.0203	1.28903	1.14606	NaN	1.05741
	1.71791	1.11346	NaN	1.40126	1.20422	1.0898
	1.52537	NaN	1.36142	1.15048	NaN	1.06944
	NaN	1.37145	NaN	1.56086	NaN	1.15209
	1.66271	NaN	2.38605	2.06653	1.31243	1.04213
	1.46305	1.06553	1.72466	1.21076	1.10884	1.01243
	1.2609	NaN	2.53032	1.12491	1.45092	1.1006
	1.81059	NaN	1.16374	1.20457	NaN	NaN
	1.81441	NaN	1.55467	1.45942	1.25661	1.18491
	2.1269	1.21676	1.68768	1.14716	1.47094	NaN
	1.39887	1.10472	1.11156	NaN	1.73958	1.0591
	1.3609	NaN	1.75049	1.42435	1.28943	NaN
	NaN	NaN	1.62848	1.55768	1.57448	NaN
	NaN	NaN	1.73461	1.62009	1.37436	NaN
	NaN	NaN	1.03982	1.51456	1.74411	NaN
	NaN	NaN	NaN	NaN	NaN	NaN
	NaN	NaN	1.2017	1.05828	1.38053	NaN
	NaN	1.00417	NaN	1.19563	NaN	NaN
	NaN	NaN	NaN	1.83078	NaN	NaN
	NaN	NaN	1.48136	1.1692	NaN	NaN
	NaN	NaN	NaN	1.2951	NaN	NaN
	NaN	NaN	NaN	1.10272	NaN	NaN
	NaN	NaN	NaN	1.1664	NaN	NaN
	NaN	1.13488	NaN	1.10836	NaN	NaN
	NaN	NaN	NaN	1.29583	NaN	NaN
	NaN	NaN	NaN	1.78007	NaN	NaN
	NaN	NaN	NaN	1.17553	NaN	NaN
	NaN	1.03216	NaN	1.24873	NaN	NaN
	NaN	NaN	NaN	1.23087	NaN	NaN
	NaN	NaN	NaN	NaN	NaN	NaN
	NaN	1.0358	NaN	NaN	NaN	NaN
	NaN	NaN	NaN	NaN	NaN	NaN
	NaN	NaN	NaN	NaN	NaN	NaN
	NaN	NaN	NaN	NaN	NaN	NaN
	NaN	NaN	NaN	NaN	NaN	NaN
	NaN	NaN	NaN	NaN	NaN	NaN
	NaN	NaN	NaN	NaN	NaN	NaN
	NaN	NaN	NaN	NaN	NaN	NaN
	NaN	NaN	NaN	NaN	NaN	NaN
	NaN	NaN	NaN	NaN	NaN	NaN
	NaN	NaN	NaN	NaN	NaN	NaN
	NaN	NaN	NaN	NaN	NaN	NaN
	NaN	NaN	NaN	NaN	NaN	NaN
	NaN	NaN	NaN	NaN	NaN	NaN
	NaN	NaN	NaN	NaN	NaN	NaN
	NaN	NaN	NaN	NaN	NaN	NaN
	NaN	NaN	NaN	NaN	NaN	NaN
	NaN	NaN	NaN	NaN	NaN	NaN
	NaN	NaN	NaN	NaN	NaN	NaN
	NaN	NaN	NaN	NaN	NaN	NaN
	NaN	NaN	NaN	NaN	NaN	NaN
	NaN	NaN	NaN	NaN	NaN	NaN
	NaN	NaN	NaN	NaN	NaN	NaN
	NaN	NaN	NaN	NaN	NaN	NaN
	NaN	NaN	NaN	NaN	NaN	NaN
	NaN	NaN	NaN	NaN	NaN	NaN
	NaN	NaN	NaN	NaN	NaN	NaN
	NaN	NaN	NaN	NaN	NaN	NaN
	NaN	NaN	NaN	NaN	NaN	NaN
	NaN	NaN	NaN	NaN	NaN	NaN
	NaN	NaN	NaN	NaN	NaN	NaN
	NaN	NaN	NaN	NaN	NaN	NaN
	NaN	NaN	NaN	NaN	NaN	NaN
	NaN	NaN	NaN	NaN	NaN	NaN
	NaN	NaN	NaN	NaN	NaN	NaN
	NaN	NaN	NaN	NaN	NaN	NaN
	NaN	NaN	NaN	NaN	NaN	NaN
	NaN	NaN	NaN	NaN	NaN	NaN
	NaN	NaN	NaN	NaN	NaN	NaN
	NaN	NaN	NaN	NaN	NaN	NaN
	NaN	NaN	NaN	NaN	NaN	NaN
	NaN	NaN	NaN	NaN	NaN	NaN
	NaN	NaN	NaN	NaN	NaN	NaN
	NaN	NaN	NaN	NaN	NaN	NaN
	NaN	NaN	NaN	NaN	NaN	NaN
	NaN	NaN	NaN	NaN	NaN	NaN
	NaN	NaN	NaN	NaN	NaN	NaN
	NaN	NaN	NaN	NaN	NaN	NaN
	NaN	NaN	NaN	NaN	NaN	NaN
	NaN	NaN	NaN	NaN	NaN	NaN
	NaN	NaN	NaN	NaN	NaN	NaN
	NaN	NaN	NaN	NaN	NaN	NaN
	NaN	NaN	NaN	NaN	NaN	NaN
	NaN	NaN	NaN	NaN	NaN	NaN
	NaN	NaN	NaN	NaN	NaN	NaN
	NaN	NaN	NaN	NaN	NaN	NaN
	NaN	NaN	NaN	NaN	NaN	NaN
	NaN	NaN	NaN	NaN	NaN	NaN
	NaN	NaN	NaN	NaN	NaN	NaN
	NaN	NaN	NaN	NaN	NaN	NaN
	NaN	NaN	NaN	NaN	NaN	NaN
	NaN	NaN	NaN	NaN	NaN	NaN
	NaN	NaN	NaN	NaN	NaN	NaN
	NaN	NaN	NaN	NaN	NaN	NaN
	NaN	NaN	NaN	NaN	NaN	NaN
	NaN	NaN	NaN	NaN	NaN	NaN
	NaN	NaN	NaN	NaN	NaN	NaN
	NaN	NaN	NaN	NaN	NaN	NaN
	NaN	NaN	NaN	NaN	NaN	NaN
	NaN	NaN	NaN	NaN	NaN	NaN
	NaN	NaN	NaN	NaN	NaN	NaN
	NaN	NaN	NaN	NaN	NaN	NaN
	NaN	NaN	NaN	NaN	NaN	NaN
	NaN	NaN	NaN	NaN	NaN	NaN
	NaN	NaN	NaN	NaN	NaN	NaN
	NaN	NaN	NaN	NaN	NaN	NaN
	NaN	NaN	NaN	NaN	NaN	NaN
	NaN	NaN	NaN	NaN	NaN	NaN
	NaN	NaN	NaN	NaN	NaN	NaN
	NaN	NaN	NaN	NaN	NaN	NaN
	NaN	NaN	NaN	NaN	NaN	NaN
	NaN	NaN	NaN	NaN	NaN	NaN
	NaN	NaN	NaN	NaN	NaN	NaN
	NaN	NaN	NaN	NaN	NaN	NaN
	NaN	NaN	NaN	NaN	NaN	NaN
	NaN	NaN	NaN	NaN	NaN	NaN
	NaN	NaN	NaN	NaN	NaN	NaN
	NaN	NaN	NaN	NaN	NaN	NaN
	NaN	NaN	NaN	NaN	NaN	NaN
	NaN	NaN	NaN	NaN	NaN	NaN

## Sheet: 1h
1h	MSD
	Time	RGD54	err	LDVP54	err	Time	RGD54 fitting
	5	4.62965	0.38743	0.56305	0.1249	5	4.5892
	10	14.9765	1.39291	1.10295	0.23348	5.9596	6.24081
	15	30.2703	3.02514	1.60506	0.26021	6.91919	8.09395
	20	49.9165	5.27639	2.20992	0.3383	7.87879	10.1392
	25	73.6757	8.13211	2.81245	0.39553	8.83838	12.3687
	30	101.126	11.5805	3.46802	0.46765	9.79798	14.7759
	35	132.003	15.5885	4.22164	0.58153	10.7576	17.3552
	40	165.94	20.1594	4.91221	0.61322	11.7172	20.1013
	45	202.896	25.2735	5.60254	0.63166	12.6768	23.01
	50	242.429	30.8701	6.34028	0.6763	13.6364	26.0773
	55	284.747	36.9519	7.14052	0.74198	14.596	29.2995
	60	329.332	43.4523	8.0036	0.83083	15.5556	32.6733
	65	375.889	50.3688	8.86329	0.92322	16.5151	36.1959
	70	424.488	57.6446	9.70067	1.01245	17.4748	39.8643
	75	474.829	65.2942	10.5867	1.11504	18.4343	43.6761
	80	526.951	73.3486	11.5052	1.22442	19.3939	47.6288
	85	580.398	81.7435	12.3925	1.33554	20.3535	51.7203
	90	634.771	90.4729	13.3291	1.45113	21.3131	55.9484
	95	690.678	99.674	14.2323	1.56423	22.2727	60.3113
	100	747.886	109.323	15.1197	1.67699	23.2323	64.807
						24.1919	69.4338
						25.1515	74.1901
						26.1111	79.0743
						27.0707	84.085
						28.0303	89.2206
						28.9899	94.48
						29.9495	99.8616
						30.9091	105.364
						31.8687	110.987
						32.8283	116.729
						33.7879	122.588
						34.7475	128.564
						35.7071	134.656
						36.6667	140.862
						37.6263	147.182
						38.5859	153.615
						39.5455	160.159
						40.505	166.815
						41.4646	173.581
						42.4242	180.457
						43.3838	187.441
						44.3434	194.533
						45.303	201.733
						46.2626	209.038
						47.2222	216.45
						48.1818	223.967
						49.1414	231.588
						50.101	239.313
						51.0606	247.141
						52.0202	255.072
						52.9798	263.105
						53.9394	271.239
						54.899	279.474
						55.8586	287.81
						56.8182	296.245
						57.7778	304.779
						58.7374	313.412
						59.697	322.144
						60.6566	330.973
						61.6162	339.899
						62.5758	348.922
						63.5354	358.042
						64.495	367.257
						65.4545	376.568
						66.4141	385.973
						67.3737	395.473
						68.3333	405.068
						69.2929	414.756
						70.2525	424.537
						71.2121	434.411
						72.1717	444.378
						73.1313	454.437
						74.0909	464.588
						75.0505	474.83
						76.0101	485.163
						76.9697	495.587
						77.9293	506.101
						78.8889	516.705
						79.8485	527.398
						80.8081	538.181
						81.7677	549.053
						82.7273	560.014
						83.6869	571.062
						84.6465	582.199
						85.6061	593.424
						86.5657	604.735
						87.5252	616.134
						88.4848	627.62
						89.4444	639.192
						90.404	650.851
						91.3636	662.595
						92.3232	674.425
						93.2828	686.34
						94.2424	698.341
						95.202	710.426
						96.1616	722.596
						97.1212	734.85
						98.0808	747.188
						99.0404	759.609
						100	772.115

## Sheet: 2c
2c
		RGD	err	LDVP	err
	12pN	0.00901	0.00901	0.92772	0.02341
	23pN	0.05	0.05	0.94607	0.02719
	33pN	0.0778	0.07149	0.97114	0.00503
	43pN	0.89325	0.01419	0.99543	0.00457
	54pN	0.95239	0.01985	0.97814	0.00831

## Sheet: 2d
3d	area-RGD						area-LDVP
	12pN	23pN	33pN	43pN	54pN		12pN	23pN	33pN	43pN	54pN
	0	0	0	374.147	2042.69		502.587	533.617	634.173	517.469	808.289
	0	0	0	1317.87	2074.76		261.152	439.071	522.351	511.788	963.629
	0	0	0	1593.95	3424.5		1272.29	738.859	707.828	1603.72	494.701
	0	0	0	1445.47	480.57		506.859	570.704	679.943	1390.87	1024.66
	0	0	0	2802.07	2095.93		213.644	642.669	492.541	1967.39	1193.56
	0	0	142.711	484.467	4768.1		536.997	594.88	380.25	904.807	839.93
	0	0	0	1097.37	717.546		396.587	251.247	230.967	1139.48	500.803
	0	0	0	789.699	768.434		546.903	341.051	284.296	674.732	1144.27
	0	0	0	3797.2	212.94		774.442	351.004	304.904	517.891	788.338
	0	0	0	1453.31	349.126		494.278	347.295	404.051	1207.32	702.571
	0	0	10.14	2060.11	2051.28		408.933	791.812	483.856	772.846	1322
	0	0	42.3908	1522.5	1440.54		368.514	444.001	380.297	2116.02	692.759
	0	0	0	619.995	2535.89		330.771	156.607	610.606	658.208	1088.5
	0	0	0	2317.74	1531.8		344.103	399.497	553.334	576.9	750.595
	0	0	0	388.09	2134.52		371.518	506.061	386.587	1033.62	808.665
	0	0	1013.25	33.4714	969.074		498.691	1108.22	391.47	722.663	1042.45
	0	0	11.9239	1801.68	274.625		709.378	557.747	451.652	916.309	879.692
	0	0	0	1709.34	1775.63		797.539	1036.16	611.123	755.899	1269
	0	0	11.4075	1984.39	788.056		431.185	618.822	428.978	726.043	822.467
	0	0	0	945.696	2221.97		540.096	262.795	485.171	661.541	700.693
	0	0	64.7364	7059.13	1340.08		550.846	1045.12	122.854	1018.55	879.457
	0	0	0	644.641	2054.76		353.773	716.325	490.663	935.556	741.3
	0	0	0	3351.22	1460.49		750.923	531.082	719.611	524.557	1367.73
	0	0	0	1090.24	3632.37		532.538	390.343	328.893	1043.39	1585.08
	0	16.0081	0	366.777	2702.45		322.837	383.067	404.802	1258.67	1545.18
	0	0	0	2093.86	3971.45		433.391	599.34	764.819	979.496	1019.82
	0	0	0	2525.28	1093.57		302.651	307.251	762.612	537.185	1027.29
	0	0	0	1540.29	1515.09		477.096	486.767	700.411	433.908	900.394
	0	0	36.6636	0	1301.63		494.184	377.621	639.712	586.899	1091.74
	0	0	0	11.0319	2395.29		755.43	797.023	311.195	569.812	2668.28
	0	0	30.0444	167.122	1315.34		849.178	725.808	1344.96	958.089	1844.96
	0	0	0	500.991	1837.88		500.193	311.711	519.816	657.973	1396.46
	0	0	0	140.364	1744.41		454.141	629.713	812.467	701.585	741.159
	0	0	0	490.898	419.824		732.333	681.305	705.34	1084.51	1419.83
	0	0	0	552.301	1454.76		780.451	179.656	504.183	472.167	814.909
	0	0	0	386.634	1072.26		602.72	408.792	597.415	771.485	1543.16
	0	0	0	132.102	1978.14		85.6267	197.167	589.294	833.029	466.158
	0	0	0	3480.23	2592.13		717.452	366.918	550.518	678.582	759.232
	0	0	0	1262.57	1477.67		735.15	440.761	503.385	523.712	847.3
	0	0	0	1818.16	1578.74		940.579	289.647	977.947	896.451	1283.74
	0	0	279.413	188.482	2190.8		583.848	661.682	281.056	598.166	1816.56
	0	0	0	1057.28	1252.67		535.918	385.93	302.463	751.205	976.538
	0	0	262.654	764.303	758.012		545.494	336.92	703.322	613.705	981.327
	0	0	0	754.726	NaN		634.219	455.784	330.771	598.964	967.901
	0	0	0	1403.45	NaN		426.256	345.746	159.705	594.88	749.139
	0	0	0	2105.18	NaN		480.711	595.303	479.725	1018.93	600.138
	0	0	48.1181	3090.12	NaN		324.762	187.919	516.295	524.51	832.419
	0	0	0	11.4544	NaN		272.231	323.541	508.502	1114.79	1163.89
	0	0	0	27.3686	NaN		345.183	265.471	328.283	598.307	943.771
	0	0	0	29.2464	NaN		1275.76	459.351	363.444	605.442	911.896
	0	0	0	53.3758	NaN		680.178	445.972	305.655	957.15	897.014
	0	0	0	502.587	NaN		516.201	359.407	807.398	996.537	622.765
	0	0	0	242.421	NaN		372.598	717.734	352.6	897.906	601.03
	0	0	0	218.151	NaN		442.451	303.355	611.968	677.221	1013.53
	0	0	0	1165.02	NaN		704.918	537.936	222.798	625.863	933.303
	0	0	0	1173.56	NaN		450.15	646.378	979.308	562.676	990.809
	0	0	0	2409.75	NaN		712.006	308.566	589.669	1140.84	952.456
	0	0	0	590.937	NaN		410.013	396.07	2458.86	946.447	1000.1
	0	0	0	2158.65	NaN		694.59	653.889	727.122	NaN	570.704
	0	0	0	1979.32	NaN		436.396	860.679	356.261	NaN	953.817
	0	0	0	2111.33	NaN		259.133	463.764	369.734	NaN	1227.6
	0	0	0	752.989	NaN		531.411	403.018	292.417	NaN	882.368
	0	0	0	1385.71	NaN		335.465	791.436	667.174	NaN	792.422
	0	0	0	542.349	NaN		358.656	543.006	230.873	NaN	276.972
	0	0	25.8664	1039.4	NaN		521.13	491.602	657.41	NaN	NaN
	0	0	0	609.292	NaN		519.112	348.562	601.734	NaN	NaN
	0	0	0	477.66	NaN		425.739	278.287	636.895	NaN	NaN
	0	0	0	1422.79	NaN		794.3	893.681	344.244	NaN	NaN
	0	0	0	679.615	NaN		921.801	815.66	627.788	NaN	NaN
	0	0	0	576.947	NaN		361.378	409.121	590.702	NaN	NaN
	0	0	0	NaN	NaN		693.745	387.902	NaN	NaN	NaN
	0	0	0	NaN	NaN		872.369	713.931	NaN	NaN	NaN
	0	0	0	NaN	NaN		837.536	468.928	NaN	NaN	NaN
	0	0	0	NaN	NaN		388.606	327.297	NaN	NaN	NaN
	0	0	0	NaN	NaN		349.314	288.098	NaN	NaN	NaN
	0	0	0	NaN	NaN		NaN	539.814	NaN	NaN	NaN
	0	0	0	NaN	NaN		NaN	500.522	NaN	NaN	NaN
	0	0	0	NaN	NaN		NaN	NaN	NaN	NaN	NaN
	0	0	0	NaN	NaN		NaN	NaN	NaN	NaN	NaN
	0	0	0	NaN	NaN		NaN	NaN	NaN	NaN	NaN
	0	0	0	NaN	NaN		NaN	NaN	NaN	NaN	NaN
	0	0	0	NaN	NaN		NaN	NaN	NaN	NaN	NaN
	0	NaN	0	NaN	NaN		NaN	NaN	NaN	NaN	NaN
	0	NaN	0	NaN	NaN		NaN	NaN	NaN	NaN	NaN
	0	NaN	0	NaN	NaN		NaN	NaN	NaN	NaN	NaN
	0	NaN	0	NaN	NaN		NaN	NaN	NaN	NaN	NaN
	0	NaN	0	NaN	NaN		NaN	NaN	NaN	NaN	NaN
	0	NaN	0	NaN	NaN		NaN	NaN	NaN	NaN	NaN
	0	NaN	0	NaN	NaN		NaN	NaN	NaN	NaN	NaN
	0	NaN	0	NaN	NaN		NaN	NaN	NaN	NaN	NaN
	0	NaN	0	NaN	NaN		NaN	NaN	NaN	NaN	NaN
	0	NaN	0	NaN	NaN		NaN	NaN	NaN	NaN	NaN
	0	NaN	0	NaN	NaN		NaN	NaN	NaN	NaN	NaN
	0	NaN	0	NaN	NaN		NaN	NaN	NaN	NaN	NaN
	0	NaN	0	NaN	NaN		NaN	NaN	NaN	NaN	NaN
	0	NaN	0	NaN	NaN		NaN	NaN	NaN	NaN	NaN
	NaN	NaN	0	NaN	NaN		NaN	NaN	NaN	NaN	NaN
	NaN	NaN	NaN	NaN	NaN		NaN	NaN	NaN	NaN	NaN
	NaN	NaN	NaN	NaN	NaN		NaN	NaN	NaN	NaN	NaN
	NaN	NaN	NaN	NaN	NaN		NaN	NaN	NaN	NaN	NaN
	NaN	NaN	NaN	NaN	NaN		NaN	NaN	NaN	NaN	NaN
	NaN	NaN	NaN	NaN	NaN		NaN	NaN	NaN	NaN	NaN
	NaN	NaN	NaN	NaN	NaN		NaN	NaN	NaN	NaN	NaN
	NaN	NaN	NaN	NaN	NaN		NaN	NaN	NaN	NaN	NaN
	NaN	NaN	NaN	NaN	NaN		NaN	NaN	NaN	NaN	NaN
	NaN	NaN	NaN	NaN	NaN		NaN	NaN	NaN	NaN	NaN
	NaN	NaN	NaN	NaN	NaN		NaN	NaN	NaN	NaN	NaN
	NaN	NaN	NaN	NaN	NaN		NaN	NaN	NaN	NaN	NaN
	NaN	NaN	NaN	NaN	NaN		NaN	NaN	NaN	NaN	NaN
	NaN	NaN	NaN	NaN	NaN		NaN	NaN	NaN	NaN	NaN
	NaN	NaN	NaN	NaN	NaN		NaN	NaN	NaN	NaN	NaN
	NaN	NaN	NaN	NaN	NaN		NaN	NaN	NaN	NaN	NaN
	NaN	NaN	NaN	NaN	NaN		NaN	NaN	NaN	NaN	NaN
	NaN	NaN	NaN	NaN	NaN		NaN	NaN	NaN	NaN	NaN
	NaN	NaN	NaN	NaN	NaN		NaN	NaN	NaN	NaN	NaN
	NaN	NaN	NaN	NaN	NaN		NaN	NaN	NaN	NaN	NaN
	NaN	NaN	NaN	NaN	NaN		NaN	NaN	NaN	NaN	NaN
	NaN	NaN	NaN	NaN	NaN		NaN	NaN	NaN	NaN	NaN
	NaN	NaN	NaN	NaN	NaN		NaN	NaN	NaN	NaN	NaN
	NaN	NaN	NaN	NaN	NaN		NaN	NaN	NaN	NaN	NaN
	NaN	NaN	NaN	NaN	NaN		NaN	NaN	NaN	NaN	NaN
	NaN	NaN	NaN	NaN	NaN		NaN	NaN	NaN	NaN	NaN
	NaN	NaN	NaN	NaN	NaN		NaN	NaN	NaN	NaN	NaN
	NaN	NaN	NaN	NaN	NaN		NaN	NaN	NaN	NaN	NaN
	NaN	NaN	NaN	NaN	NaN		NaN	NaN	NaN	NaN	NaN
	NaN	NaN	NaN	NaN	NaN		NaN	NaN	NaN	NaN	NaN
	NaN	NaN	NaN	NaN	NaN		NaN	NaN	NaN	NaN	NaN
	NaN	NaN	NaN	NaN	NaN		NaN	NaN	NaN	NaN	NaN
	NaN	NaN	NaN	NaN	NaN		NaN	NaN	NaN	NaN	NaN
	NaN	NaN	NaN	NaN	NaN		NaN	NaN	NaN	NaN	NaN
	NaN	NaN	NaN	NaN	NaN		NaN	NaN	NaN	NaN	NaN
	NaN	NaN	NaN	NaN	NaN		NaN	NaN	NaN	NaN	NaN
	NaN	NaN	NaN	NaN	NaN		NaN	NaN	NaN	NaN	NaN
	NaN	NaN	NaN	NaN	NaN		NaN	NaN	NaN	NaN	NaN
	NaN	NaN	NaN	NaN	NaN		NaN	NaN	NaN	NaN	NaN
	NaN	NaN	NaN	NaN	NaN		NaN	NaN	NaN	NaN	NaN
	NaN	NaN	NaN	NaN	NaN		NaN	NaN	NaN	NaN	NaN
	NaN	NaN	NaN	NaN	NaN		NaN	NaN	NaN	NaN	NaN
	NaN	NaN	NaN	NaN	NaN		NaN	NaN	NaN	NaN	NaN
	NaN	NaN	NaN	NaN	NaN		NaN	NaN	NaN	NaN	NaN
	NaN	NaN	NaN	NaN	NaN		NaN	NaN	NaN	NaN	NaN
	NaN	NaN	NaN	NaN	NaN		NaN	NaN	NaN	NaN	NaN
	NaN	NaN	NaN	NaN	NaN		NaN	NaN	NaN	NaN	NaN
	NaN	NaN	NaN	NaN	NaN		NaN	NaN	NaN	NaN	NaN
	NaN	NaN	NaN	NaN	NaN		NaN	NaN	NaN	NaN	NaN
	NaN	NaN	NaN	NaN	NaN		NaN	NaN	NaN	NaN	NaN
	NaN	NaN	NaN	NaN	NaN		NaN	NaN	NaN	NaN	NaN
	NaN	NaN	NaN	NaN	NaN		NaN	NaN	NaN	NaN	NaN
	NaN	NaN	NaN	NaN	NaN		NaN	NaN	NaN	NaN	NaN
	NaN	NaN	NaN	NaN	NaN		NaN	NaN	NaN	NaN	NaN

## Sheet: 2f
2f	aspect ratio
	Ctrl	0pN	12pN	23pN	33pN	43pN	54pN
	1.07662	1.04286	1.04346	1.08412	1.02983	1.46066	1.27938
	1.00657	1.07258	1.1001	1.00816	1.10903	1.4757	1.6299
	1.19346	1.00607	1.23015	1.07345	1.03996	1.42465	1.19285
	1.0557	1.03827	1.05164	1.02546	1.03055	1.18436	1.46984
	1.12211	1.02613	1.09773	1.12655	1.06233	1.57314	1.46037
	1.10517	1.04624	1.12372	1.16204	1.03146	1.28456	1.41335
	1.11957	1.03156	1.03082	1.18724	1.0354	1.22933	1.97793
	1.02617	1.04412	1.05861	1.09736	1.06461	1.52133	1.27768
	1.07573	1.06512	1.07843	1.02798	1.05531	1.01744	1.1246
	1.15692	1.02474	1.14453	1.05439	1.03388	1.33011	1.0385
	1.02388	1.05762	1.12644	1.05742	1.16097	1.01296	1.81087
	1.00605	1.05675	1.17548	1.0612	1.04332	1.37548	1.09488
	1.02817	1.05817	1.04252	1.04204	1.09877	1.69446	1.20604
	1.24274	1.06573	1.00613	1.07128	1.04084	1.29263	1.63547
	1.02329	1.05447	1.04452	1.01849	1.06031	1.77324	1.28677
	1.09736	1.09046	1.0254	1.03408	1.1377	1.33286	1.14223
	1.11575	1.12147	1.11038	1.09374	1.09189	1.41681	1.48954
	1.029	1.09038	1.09193	1.01977	1.05456	1.24765	1.32887
	1.06429	1.11419	1.17709	1.0688	1.01621	1.02513	1.28807
	1.02064	1.07777	1.15983	1.07199	1.07776	1.05815	1.34015
	1.07986	1.02227	1.0222	1.04619	1.09016	1.05663	1.17269
	1.06521	1.10354	1.05496	1.03877	1.12253	1.10004	1.10027
	1.08806	1.04238	1.05022	NaN	1.05336	1.28633	1.09337
	1.05706	1.05475	1.10719	1.04642	NaN	1.1456	1.82339
	1.11299	1.02468	1.11766	1.10237	NaN	1.60659	1.50594
	1.0839	NaN	NaN	NaN	NaN	1.21692	1.67391
	1.10185	NaN	NaN	NaN	NaN	1.17537	NaN
	1.07881	NaN	NaN	NaN	NaN	NaN	NaN
	NaN	NaN	NaN	NaN	NaN	NaN	NaN
	NaN	NaN	NaN	NaN	NaN	NaN	NaN
	NaN	NaN	NaN	NaN	NaN	NaN	NaN
	NaN	NaN	NaN	NaN	NaN	NaN	NaN
	NaN	NaN	NaN	NaN	NaN	NaN	NaN
	NaN	NaN	NaN	NaN	NaN	NaN	NaN
	NaN	NaN	NaN	NaN	NaN	NaN	NaN
	NaN	NaN	NaN	NaN	NaN	NaN	NaN
	NaN	NaN	NaN	NaN	NaN	NaN	NaN
	NaN	NaN	NaN	NaN	NaN	NaN	NaN
	NaN	NaN	NaN	NaN	NaN	NaN	NaN
	NaN	NaN	NaN	NaN	NaN	NaN	NaN
	NaN	NaN	NaN	NaN	NaN	NaN	NaN
	NaN	NaN	NaN	NaN	NaN	NaN	NaN
	NaN	NaN	NaN	NaN	NaN	NaN	NaN
	NaN	NaN	NaN	NaN	NaN	NaN	NaN
	NaN	NaN	NaN	NaN	NaN	NaN	NaN
	NaN	NaN	NaN	NaN	NaN	NaN	NaN
	NaN	NaN	NaN	NaN	NaN	NaN	NaN
	NaN	NaN	NaN	NaN	NaN	NaN	NaN
	NaN	NaN	NaN	NaN	NaN	NaN	NaN
	NaN	NaN	NaN	NaN	NaN	NaN	NaN
	NaN	1.1261	1.09945	1.03252	1.09258	1.02218	1.33725
	1.13236	1.08321	1.19577	1.09868	1.04407	1.26499	1.03395
	1.00776	1.01238	1.10966	1.12264	1.25147	1.03981	1.69405
	1.0597	1.2281	1.07948	1.2767	1.11421	1.42257	2.62946
	NaN	1.74636	1.07675	1.01212	1.13184	1.12185	1.21788
	NaN	1.35251	1.17008	NaN	1.25065	1.13495	1.14053
	1.12825	1.0882	1.12707	1.03878	1.07148	1.33812	1.35606
	1.1919	1.16142	1.63445	NaN	1.16061	1.92856	2.73266
	1.0754	1.11606	1.16409	NaN	1.10618	1.13833	1.06769
	1.06133	1.12982	1.15246	1.08835	1.01037	1.22535	1.18438
	1.08593	1.11918	1.18937	1.03067	1.10874	1.16754	NaN
	1.0919	1.19394	1.17774	1.15211	1.03977	1.16858	1.10408
	1.14607	1.07534	NaN	1.12265	1.0692	1.37828	1.30722
	1.04061	1.04072	1.10822	1.08961	1.25685	1.0905	1.58057
	1.11977	1.44319	1.07685	1.03776	1.08536	NaN	1.1938
	1.16566	1.12135	1.02652	1.08736	1.15598	2.09501	NaN
	1.08252	1.10235	1.08338	1.08379	1.17648	NaN	NaN
	1.05842	1.14508	1.00549	1.06612	1.38492	1.24429	1.26019
	1.04475	1.02729	1.1196	1.02011	1.16266	1.17437	1.60721
	1.12676	1.03539	1.12464	1.05704	1.03822	1.14506	1.34439
	1.08402	1.21745	1.06883	1.11644	1.09767	1.16143	1.29342
	1.08619	1.12482	1.10499	1.07109	NaN	NaN	1.36907
	1.09477	1.03208	1.21408	1.25404	1.05788	1.34486	1.1239
	1.13067	1.1099	1.08296	1.07909	NaN	1.11172	1.06331
	1.08495	1.05805	1.10457	1.06183	1.10858	1.06174	1.49302
	1.18862	NaN	1.09737	1.09371	1.1561	1.26608	1.35099
	1.16425	NaN	1.03405	1.08369	1.11633	1.19032	1.01732
	NaN	NaN	1.04095	NaN	1.18221	1.53993	NaN
	NaN	NaN	1.1266	1.4036	1.02631	1.04533	1.11831
	NaN	NaN	1.05882	NaN	1.0507	1.16934	NaN
	NaN	NaN	1.12706	NaN	1.11153	1.06636	NaN
	NaN	NaN	1.03639	NaN	1.10592	1.26499	NaN
	NaN	NaN	1.08222	NaN	1.03731	1.06462	NaN
	NaN	NaN	1.02531	NaN	1.12089	1.09976	NaN
	NaN	NaN	1.20489	NaN	1.06056	1.22363	NaN
	NaN	NaN	1.18501	NaN	1.06486	NaN	NaN
	NaN	NaN	1.04299	NaN	1.12574	NaN	NaN
	NaN	NaN	1.05028	NaN	1.0743	NaN	NaN
	NaN	NaN	NaN	NaN	1.10267	NaN	NaN
	NaN	NaN	NaN	NaN	NaN	NaN	NaN
	NaN	NaN	NaN	NaN	1.15581	NaN	NaN
	NaN	NaN	NaN	NaN	1.23658	NaN	NaN
	NaN	NaN	NaN	NaN	1.39465	NaN	NaN
	NaN	NaN	NaN	NaN	1.15526	NaN	NaN
	NaN	NaN	NaN	NaN	NaN	NaN	NaN
	NaN	NaN	NaN	NaN	NaN	NaN	NaN
	NaN	NaN	NaN	NaN	NaN	NaN	NaN
	NaN	NaN	NaN	NaN	NaN	NaN	NaN
	NaN	NaN	NaN	NaN	NaN	NaN	NaN
	NaN	NaN	NaN	NaN	NaN	NaN	NaN
	1.04167	1.07191	1.08858	1.1034	1.14169	1.92291	1.0777
	1.11495	1.04278	1.06294	1.04857	1.05164	1.18466	1.18088
	1.06865	1.03548	1.10072	1.03754	1.04395	1.25049	1.07936
	1.06014	NaN	1.0301	1.24135	1.0441	1.20938	1.18851
	1.05704	1.05254	1.00568	1.1273	1.09779	1.40166	1.2615
	1.00936	1.17337	1.1063	1.04698	1.13293	1.31796	1.08004
	1.17012	1.0668	1.08142	1.12309	1.14762	1.27026	NaN
	NaN	1.13869	1.03286	1.1902	1.13965	1.12053	1.18448
	1.07585	1.232	1.02743	1.07099	1.06756	1.62835	1.03256
	1.06159	1.11253	1.04957	1.05176	1.16057	1.14823	1.77514
	1.05907	1.05647	1.07123	1.03396	1.12002	1.04067	1.09351
	1.13205	1.06444	1.14257	1.08199	1.03561	1.62003	1.69739
	1.05591	1.02564	NaN	1.16719	1.07674	1.01798	1.07489
	1.17376	1.05058	1.13601	1.23368	1.03108	1.04706	1.49537
	1.02215	1.06882	1.05637	1.07201	1.07697	1.10053	1.25788
	NaN	1.12944	1.19559	1.18092	1.06939	1.60108	1.64143
	1.11549	1.22942	1.03521	1.06804	1.17317	1.08602	1.6315
	1.15388	1.12253	1.04487	1.14513	1.22834	1.16332	1.23787
	1.0187	1.04493	1.05074	1.08726	1.03276	1.08435	1.05787
	1.00389	1.14169	1.06408	1.10229	1.02191	1.04285	1.13998
	1.05194	1.13314	1.1328	1.18882	1.22125	1.19384	1.32163
	1.10421	1.1355	1.22117	1.15264	1.02526	1.47431	1.09881
	1.03549	1.15596	1.13626	1.13136	1.28601	1.11019	1.36608
	1.09724	1.08516	1.42932	1.25319	1.0398	1.23629	1.05389
	1.04879	1.05145	1.04398	1.19476	1.20695	1.41816	1.0446
	1.41529	1.04855	1.01819	1.12461	1.12314	1.39405	1.11855
	1.17725	1.09904	1.27681	1.08304	1.08382	1.13131	NaN
	1.07656	1.01016	1.03775	1.08779	1.05675	1.20995	1.3212
	1.12835	1.14533	1.05487	1.07229	1.06919	1.08897	1.27265
	1.08663	1.04202	1.06565	1.18438	1.06648	1.09808	1.29535
	1.05792	1.21326	1.07623	1.11985	1.11106	1.59243	1.31653
	1.01647	1.14197	1.02901	1.17972	1.14462	1.36407	NaN
	1.23104	1.05773	1.03944	1.057	1.17422	1.16448	NaN
	1.14787	1.07791	1.11459	1.14363	1.21861	1.10951	NaN
	NaN	1.15611	1.05798	NaN	1.27125	1.08864	NaN
	NaN	1.11571	1.09415	NaN	1.05206	NaN	NaN
	NaN	1.08438	NaN	NaN	1.12258	NaN	NaN
	NaN	1.03651	NaN	NaN	NaN	NaN	NaN
	NaN	1.03473	NaN	NaN	1.19945	NaN	NaN
	NaN	1.07739	NaN	NaN	1.18738	NaN	NaN
	NaN	1.05932	NaN	NaN	1.17178	NaN	NaN
	NaN	1.36864	NaN	NaN	NaN	NaN	NaN
	NaN	1.12488	NaN	NaN	NaN	NaN	NaN
	NaN	1.05808	NaN	NaN	NaN	NaN	NaN
	NaN	1.08255	NaN	NaN	NaN	NaN	NaN
	NaN	NaN	NaN	NaN	NaN	NaN	NaN
	NaN	NaN	NaN	NaN	NaN	NaN	NaN
	NaN	NaN	NaN	NaN	NaN	NaN	NaN
	NaN	NaN	NaN	NaN	NaN	NaN	NaN
	NaN	NaN	NaN	NaN	NaN	NaN	NaN
	NaN	NaN	NaN	NaN	NaN	NaN	NaN
	NaN	NaN	NaN	NaN	NaN	NaN	NaN
	NaN	NaN	NaN	NaN	NaN	NaN	NaN
	NaN	NaN	NaN	NaN	NaN	NaN	NaN
	NaN	NaN	NaN	NaN	NaN	NaN	NaN
	NaN	NaN	NaN	NaN	NaN	NaN	NaN
	NaN	NaN	NaN	NaN	NaN	NaN	NaN
	NaN	NaN	NaN	NaN	NaN	NaN	NaN
	NaN	NaN	NaN	NaN	NaN	NaN	NaN
	NaN	NaN	NaN	NaN	NaN	NaN	NaN
	NaN	NaN	NaN	NaN	NaN	NaN	NaN
	NaN	NaN	NaN	NaN	NaN	NaN	NaN
	NaN	NaN	NaN	NaN	NaN	NaN	NaN
	NaN	NaN	NaN	NaN	NaN	NaN	NaN
	NaN	NaN	NaN	NaN	NaN	NaN	NaN
	NaN	NaN	NaN	NaN	NaN	NaN	NaN
	NaN	NaN	NaN	NaN	NaN	NaN	NaN
	NaN	NaN	NaN	NaN	NaN	NaN	NaN
	NaN	NaN	NaN	NaN	NaN	NaN	NaN
	NaN	NaN	NaN	NaN	NaN	NaN	NaN
	NaN	NaN	NaN	NaN	NaN	NaN	NaN
	NaN	NaN	NaN	NaN	NaN	NaN	NaN
	NaN	NaN	NaN	NaN	NaN	NaN	NaN
	NaN	NaN	NaN	NaN	NaN	NaN	NaN
	NaN	NaN	NaN	NaN	NaN	NaN	NaN
	NaN	NaN	NaN	NaN	NaN	NaN	NaN
	NaN	NaN	NaN	NaN	NaN	NaN	NaN
	NaN	NaN	NaN	NaN	NaN	NaN	NaN
	NaN	NaN	NaN	NaN	NaN	NaN	NaN
	NaN	NaN	NaN	NaN	NaN	NaN	NaN
	NaN	NaN	NaN	NaN	NaN	NaN	NaN
	NaN	NaN	NaN	NaN	NaN	NaN	NaN
	NaN	NaN	NaN	NaN	NaN	NaN	NaN
	NaN	NaN	NaN	NaN	NaN	NaN	NaN
	NaN	NaN	NaN	NaN	NaN	NaN	NaN
	NaN	NaN	NaN	NaN	NaN	NaN	NaN
	NaN	NaN	NaN	NaN	NaN	NaN	NaN
	NaN	NaN	NaN	NaN	NaN	NaN	NaN
	NaN	NaN	NaN	NaN	NaN	NaN	NaN
	NaN	NaN	NaN	NaN	NaN	NaN	NaN
	NaN	NaN	NaN	NaN	NaN	NaN	NaN
	NaN	NaN	NaN	NaN	NaN	NaN	NaN
	NaN	NaN	NaN	NaN	NaN	NaN	NaN
	NaN	NaN	NaN	NaN	NaN	NaN	NaN
	NaN	NaN	NaN	NaN	NaN	NaN	NaN
	NaN	NaN	NaN	NaN	NaN	NaN	NaN
	NaN	NaN	NaN	NaN	NaN	NaN	NaN
	NaN	NaN	NaN	NaN	NaN	NaN	NaN
	NaN	NaN	NaN	NaN	NaN	NaN	NaN
	NaN	NaN	NaN	NaN	NaN	NaN	NaN
	NaN	NaN	NaN	NaN	NaN	NaN	NaN
	NaN	NaN	NaN	NaN	NaN	NaN	NaN
	NaN	NaN	NaN	NaN	NaN	NaN	NaN
	NaN	NaN	NaN	NaN	NaN	NaN	NaN
	NaN	NaN	NaN	NaN	NaN	NaN	NaN
	NaN	NaN	NaN	NaN	NaN	NaN	NaN
	NaN	NaN	NaN	NaN	NaN	NaN	NaN
	NaN	NaN	NaN	NaN	NaN	NaN	NaN
	NaN	NaN	NaN	NaN	NaN	NaN	NaN
	NaN	NaN	NaN	NaN	NaN	NaN	NaN
	NaN	NaN	NaN	NaN	NaN	NaN	NaN
	NaN	NaN	NaN	NaN	NaN	NaN	NaN
	NaN	NaN	NaN	NaN	NaN	NaN	NaN
	NaN	NaN	NaN	NaN	NaN	NaN	NaN
	NaN	NaN	NaN	NaN	NaN	NaN	NaN
	NaN	NaN	NaN	NaN	NaN	NaN	NaN
	NaN	NaN	NaN	NaN	NaN	NaN	NaN
	NaN	NaN	NaN	NaN	NaN	NaN	NaN
	NaN	NaN	NaN	NaN	NaN	NaN	NaN
	NaN	NaN	NaN	NaN	NaN	NaN	NaN
	NaN	NaN	NaN	NaN	NaN	NaN	NaN
	NaN	NaN	NaN	NaN	NaN	NaN	NaN
	NaN	NaN	NaN	NaN	NaN	NaN	NaN
	NaN	NaN	NaN	NaN	NaN	NaN	NaN
	NaN	NaN	NaN	NaN	NaN	NaN	NaN
	NaN	NaN	NaN	NaN	NaN	NaN	NaN
	NaN	NaN	NaN	NaN	NaN	NaN	NaN
	NaN	NaN	NaN	NaN	NaN	NaN	NaN
	NaN	NaN	NaN	NaN	NaN	NaN	NaN
	NaN	NaN	NaN	NaN	NaN	NaN	NaN
	NaN	NaN	NaN	NaN	NaN	NaN	NaN
	NaN	NaN	NaN	NaN	NaN	NaN	NaN
	NaN	NaN	NaN	NaN	NaN	NaN	NaN
	NaN	NaN	NaN	NaN	NaN	NaN	NaN
	NaN	NaN	NaN	NaN	NaN	NaN	NaN
	NaN	NaN	NaN	NaN	NaN	NaN	NaN
	NaN	NaN	NaN	NaN	NaN	NaN	NaN
	NaN	NaN	NaN	NaN	NaN	NaN	NaN
	NaN	NaN	NaN	NaN	NaN	NaN	NaN
	NaN	NaN	NaN	NaN	NaN	NaN	NaN
	NaN	NaN	NaN	NaN	NaN	NaN	NaN
	NaN	NaN	NaN	NaN	NaN	NaN	NaN
	NaN	NaN	NaN	NaN	NaN	NaN	NaN
	NaN	NaN	NaN	NaN	NaN	NaN	NaN
	NaN	NaN	NaN	NaN	NaN	NaN	NaN
	NaN	NaN	NaN	NaN	NaN	NaN	NaN
	NaN	NaN	NaN	NaN	NaN	NaN	NaN
	NaN	NaN	NaN	NaN	NaN	NaN	NaN
	NaN	NaN	NaN	NaN	NaN	NaN	NaN
	NaN	NaN	NaN	NaN	NaN	NaN	NaN

## Sheet: 3b
3b	Radial
	distance	density	err	distance	density	err	distance	density	err	distance	density	err	distance	density	err
		Lq12			Lq23			Lq33			Rq43			Rq54
	0	1	0.10445	0	1	0.09317	0	1	0.07513	0	1	0.16286	0	1	0.16462
	0.21667	0.78659	0.08094	0.21667	0.77109	0.0671	0.21667	0.77969	0.0567	0.21667	0.93556	0.12775	0.21667	0.86388	0.12385
	0.43333	0.61602	0.0608	0.43333	0.60585	0.05059	0.43333	0.60307	0.04342	0.43333	0.74345	0.1014	0.43333	0.61968	0.09075
	0.65	0.57956	0.05614	0.65	0.57258	0.04579	0.65	0.57694	0.04064	0.65	0.73138	0.09751	0.65	0.63874	0.09629
	0.86667	0.5908	0.05619	0.86667	0.58018	0.04441	0.86667	0.59439	0.04127	0.86667	0.72	0.08407	0.86667	0.65265	0.08741
	1.08333	0.52771	0.0489	1.08333	0.51309	0.03772	1.08333	0.53199	0.03644	1.08333	0.63491	0.06419	1.08333	0.57123	0.07022
	1.3	0.56166	0.05144	1.3	0.55106	0.0397	1.3	0.56703	0.03808	1.3	0.64688	0.05728	1.3	0.60063	0.07204
	1.51667	0.53234	0.04817	1.51667	0.51821	0.03727	1.51667	0.53357	0.03532	1.51667	0.62253	0.04928	1.51667	0.592	0.07565
	1.73333	0.48696	0.04364	1.73333	0.47286	0.03391	1.73333	0.48478	0.03177	1.73333	0.57196	0.0437	1.73333	0.55869	0.0724
	1.95	0.4925	0.044	1.95	0.48544	0.03387	1.95	0.48826	0.03201	1.95	0.56277	0.04581	1.95	0.57125	0.07002
	2.16667	0.50238	0.04468	2.16667	0.50392	0.03385	2.16667	0.49905	0.0325	2.16667	0.59309	0.04904	2.16667	0.57234	0.06724
	2.38333	0.52617	0.04648	2.38333	0.52177	0.03389	2.38333	0.52252	0.03369	2.38333	0.62272	0.05084	2.38333	0.59397	0.06989
	2.6	0.50163	0.04364	2.6	0.49133	0.03154	2.6	0.49818	0.03165	2.6	0.6161	0.0489	2.6	0.57853	0.06958
	2.81667	0.45305	0.03892	2.81667	0.43461	0.02762	2.81667	0.44968	0.02802	2.81667	0.56134	0.04868	2.81667	0.54297	0.07027
	3.03333	0.47914	0.04055	3.03333	0.45132	0.0285	3.03333	0.47366	0.02911	3.03333	0.60136	0.05138	3.03333	0.54721	0.06753
	3.25	0.48513	0.04102	3.25	0.45324	0.02842	3.25	0.47828	0.02896	3.25	0.61406	0.0503	3.25	0.5617	0.0684
	3.46667	0.49751	0.04202	3.46667	0.4624	0.0287	3.46667	0.48801	0.02912	3.46667	0.63193	0.05141	3.46667	0.57037	0.06736
	3.68333	0.4703	0.03957	3.68333	0.43617	0.02658	3.68333	0.46028	0.02707	3.68333	0.59189	0.04796	3.68333	0.55791	0.06626
	3.9	0.44949	0.03756	3.9	0.41727	0.02522	3.9	0.4409	0.02542	3.9	0.54947	0.04215	3.9	0.55193	0.07009
	4.11667	0.4481	0.03683	4.11667	0.41344	0.02478	4.11667	0.4365	0.02484	4.11667	0.55535	0.04096	4.11667	0.54474	0.06957
	4.33333	0.4659	0.03768	4.33333	0.42727	0.02553	4.33333	0.45135	0.02533	4.33333	0.59248	0.04543	4.33333	0.55518	0.06676
	4.55	0.44749	0.03592	4.55	0.41372	0.02439	4.55	0.43377	0.02397	4.55	0.59353	0.04797	4.55	0.53646	0.06296
	4.76667	0.43847	0.03502	4.76667	0.4069	0.02399	4.76667	0.4265	0.02335	4.76667	0.57817	0.04655	4.76667	0.55496	0.0665
	4.98333	0.44776	0.03551	4.98333	0.41479	0.02423	4.98333	0.43867	0.02371	4.98333	0.59306	0.04795	4.98333	0.57308	0.069
	5.2	0.43803	0.0343	5.2	0.40611	0.0237	5.2	0.4311	0.02321	5.2	0.59054	0.04638	5.2	0.57274	0.06861
	5.41667	0.4142	0.03194	5.41667	0.38424	0.02253	5.41667	0.40832	0.0219	5.41667	0.55923	0.04506	5.41667	0.55229	0.06587
	5.63333	0.41019	0.03143	5.63333	0.38216	0.02258	5.63333	0.40792	0.02175	5.63333	0.56962	0.04563	5.63333	0.54264	0.0626
	5.85	0.42095	0.03204	5.85	0.39164	0.02332	5.85	0.42021	0.0223	5.85	0.6013	0.04587	5.85	0.55175	0.06473
	6.06667	0.42399	0.03218	6.06667	0.39348	0.02367	6.06667	0.42606	0.02251	6.06667	0.61359	0.04577	6.06667	0.57157	0.06791
	6.28333	0.40505	0.03065	6.28333	0.37926	0.02289	6.28333	0.4111	0.02168	6.28333	0.58563	0.04471	6.28333	0.5514	0.06535
	6.5	0.3992	0.02991	6.5	0.37465	0.02289	6.5	0.40756	0.02148	6.5	0.60208	0.04874	6.5	0.54453	0.06327
	6.71667	0.38791	0.02867	6.71667	0.36746	0.02284	6.71667	0.39674	0.0209	6.71667	0.59131	0.04782	6.71667	0.53495	0.06118
	6.93333	0.3792	0.0275	6.93333	0.36297	0.023	6.93333	0.38778	0.02043	6.93333	0.57782	0.04616	6.93333	0.52265	0.06295
	7.15	0.38086	0.02723	7.15	0.36831	0.02375	7.15	0.39027	0.02055	7.15	0.57723	0.04511	7.15	0.52615	0.06299
	7.36667	0.37046	0.02606	7.36667	0.36033	0.02345	7.36667	0.3792	0.01999	7.36667	0.57232	0.04426	7.36667	0.51779	0.05983
	7.58333	0.38129	0.02643	7.58333	0.3721	0.02426	7.58333	0.38739	0.02044	7.58333	0.60357	0.04813	7.58333	0.52992	0.06036
	7.8	0.38647	0.02642	7.8	0.38036	0.02496	7.8	0.39186	0.02071	7.8	0.61323	0.04896	7.8	0.54375	0.06172
	8.01667	0.37167	0.02507	8.01667	0.36692	0.02439	8.01667	0.37556	0.01991	8.01667	0.58065	0.04494	8.01667	0.52606	0.06037
	8.23333	0.36618	0.02442	8.23333	0.35954	0.02412	8.23333	0.36725	0.01944	8.23333	0.56215	0.04113	8.23333	0.52144	0.06045
	8.45	0.35605	0.02362	8.45	0.35338	0.02338	8.45	0.35523	0.01884	8.45	0.56156	0.04092	8.45	0.50964	0.05986
	8.66667	0.37845	0.02499	8.66667	0.37964	0.02498	8.66667	0.3767	0.0199	8.66667	0.59372	0.04297	8.66667	0.53617	0.06152
	8.88333	0.37132	0.0245	8.88333	0.3729	0.02449	8.88333	0.368	0.01933	8.88333	0.57712	0.0414	8.88333	0.52566	0.0601
	9.1	0.35822	0.02381	9.1	0.35832	0.02334	9.1	0.352	0.01835	9.1	0.55021	0.03893	9.1	0.51146	0.05901
	9.31667	0.35151	0.02364	9.31667	0.34843	0.02262	9.31667	0.34216	0.01771	9.31667	0.53649	0.03904	9.31667	0.49939	0.05811
	9.53333	0.35349	0.02393	9.53333	0.3496	0.02258	9.53333	0.34028	0.01763	9.53333	0.54979	0.04041	9.53333	0.49455	0.05678
	9.75	0.3668	0.02508	9.75	0.36219	0.02317	9.75	0.35037	0.01814	9.75	0.56714	0.04164	9.75	0.52301	0.0585
	9.96667	0.36925	0.0255	9.96667	0.36484	0.02316	9.96667	0.35262	0.01823	9.96667	0.57051	0.04282	9.96667	0.53648	0.05957
	10.1833	0.35538	0.02475	10.1833	0.34947	0.0219	10.1833	0.33934	0.01756	10.1833	0.54678	0.04245	10.1833	0.52288	0.05931
	10.4	0.35191	0.02447	10.4	0.34379	0.02115	10.4	0.33552	0.01742	10.4	0.54455	0.04172	10.4	0.52719	0.06095
	10.6167	0.34917	0.02418	10.6167	0.34208	0.02054	10.6167	0.33271	0.0173	10.6167	0.54093	0.041	10.6167	0.52647	0.06245
	10.8333	0.33802	0.02328	10.8333	0.33343	0.0196	10.8333	0.32278	0.01678	10.8333	0.53044	0.0405	10.8333	0.50512	0.05766
	11.05	0.34369	0.02343	11.05	0.34189	0.01969	11.05	0.32913	0.01711	11.05	0.54818	0.04062	11.05	0.52508	0.05964
	11.2667	0.34938	0.02341	11.2667	0.34956	0.01992	11.2667	0.336	0.01753	11.2667	0.56267	0.04173	11.2667	0.54186	0.0635
	11.4833	0.34188	0.02248	11.4833	0.34417	0.01963	11.4833	0.33118	0.01734	11.4833	0.56401	0.04238	11.4833	0.54155	0.06525
	11.7	0.33419	0.02161	11.7	0.33777	0.01936	11.7	0.32551	0.01718	11.7	0.56334	0.04296	11.7	0.52413	0.06137
	11.9167	0.31682	0.02019	11.9167	0.31973	0.0183	11.9167	0.30969	0.01653	11.9167	0.53298	0.04096	11.9167	0.49909	0.05822
	12.1333	0.3148	0.01987	12.1333	0.31596	0.01821	12.1333	0.30761	0.01662	12.1333	0.53601	0.04055	12.1333	0.50435	0.05856
	12.35	0.31509	0.01981	12.35	0.31456	0.01839	12.35	0.30658	0.0168	12.35	0.54384	0.04198	12.35	0.51196	0.05974
	12.5667	0.31265	0.01955	12.5667	0.30932	0.01807	12.5667	0.3011	0.01667	12.5667	0.53847	0.04246	12.5667	0.51857	0.0606
	12.7833	0.31163	0.01952	12.7833	0.30827	0.01823	12.7833	0.29635	0.01669	12.7833	0.53651	0.04191	12.7833	0.52106	0.06085
	13	0.29974	0.01896	13	0.29609	0.01772	13	0.28162	0.01611	13	0.52174	0.03956	13	0.50226	0.05779
	13.2167	0.29605	0.01901	13.2167	0.29271	0.01785	13.2167	0.27393	0.01593	13.2167	0.52299	0.03962	13.2167	0.50839	0.06037
	13.4333	0.29272	0.01914	13.4333	0.28976	0.01795	13.4333	0.26652	0.01581	13.4333	0.53096	0.04017	13.4333	0.52044	0.06145
	13.65	0.28876	0.01916	13.65	0.2853	0.01797	13.65	0.25877	0.01567	13.65	0.53221	0.03933	13.65	0.52013	0.06091
	13.8667	0.28672	0.01933	13.8667	0.28307	0.01826	13.8667	0.25174	0.01555	13.8667	0.52986	0.0392	13.8667	0.5171	0.05987
	14.0833	0.27714	0.01896	14.0833	0.27213	0.01787	14.0833	0.23715	0.01485	14.0833	0.51408	0.03831	14.0833	0.51584	0.06038
	14.3	0.28199	0.01965	14.3	0.27569	0.0184	14.3	0.23447	0.0149	14.3	0.5315	0.03954	14.3	0.53132	0.0627
	14.5167	0.27033	0.01927	14.5167	0.26288	0.01798	14.5167	0.21891	0.01412	14.5167	0.52482	0.04039	14.5167	0.52591	0.0637
	14.7333	0.25701	0.01869	14.7333	0.24792	0.01759	14.7333	0.20322	0.01333	14.7333	0.51118	0.03978	14.7333	0.50502	0.05856
	14.95	0.2549	0.01894	14.95	0.24552	0.018	14.95	0.19815	0.01319	14.95	0.51966	0.0399	14.95	0.5075	0.05776
	15.1667	0.25389	0.01932	15.1667	0.24435	0.01839	15.1667	0.19417	0.01319	15.1667	0.53363	0.04101	15.1667	0.51699	0.05855
	15.3833	0.24705	0.01924	15.3833	0.23754	0.01842	15.3833	0.18622	0.01295	15.3833	0.52834	0.04028	15.3833	0.51849	0.05951
	15.6	0.23233	0.01839	15.6	0.22421	0.01784	15.6	0.17341	0.01237	15.6	0.50387	0.03843	15.6	0.50894	0.06034
	15.8167	0.22044	0.0177	15.8167	0.21439	0.01749	15.8167	0.16325	0.01194	15.8167	0.48567	0.03704	15.8167	0.4984	0.05942
	16.0333	0.21734	0.01775	16.0333	0.21326	0.01774	16.0333	0.16044	0.01199	16.0333	0.49688	0.03818	16.0333	0.50609	0.0601
	16.25	0.21124	0.01762	16.25	0.21013	0.01773	16.25	0.1564	0.01194	16.25	0.51117	0.04025	16.25	0.51567	0.05966
	16.4667	0.2022	0.01729	16.4667	0.20361	0.01736	16.4667	0.14975	0.01169	16.4667	0.50574	0.03987	16.4667	0.51145	0.0601
	16.6833	0.19021	0.01667	16.6833	0.19317	0.01664	16.6833	0.13999	0.01117	16.6833	0.49382	0.0383	16.6833	0.49951	0.05955
	16.9	0.18611	0.01669	16.9	0.19139	0.01664	16.9	0.1362	0.01113	16.9	0.50786	0.03965	16.9	0.50145	0.05876
	17.1167	0.18038	0.01652	17.1167	0.18856	0.01661	17.1167	0.13187	0.01105	17.1167	0.5148	0.04039	17.1167	0.51401	0.06004
	17.3333	0.16846	0.01576	17.3333	0.17981	0.01606	17.3333	0.1233	0.01056	17.3333	0.49469	0.03911	17.3333	0.50126	0.05758
	17.55	0.16374	0.01565	17.55	0.1773	0.01602	17.55	0.11894	0.01034	17.55	0.49097	0.03998	17.55	0.50465	0.05805
	17.7667	0.156	0.01529	17.7667	0.17149	0.01565	17.7667	0.11273	0.00997	17.7667	0.48411	0.0387	17.7667	0.49382	0.05767
	17.9833	0.15195	0.01527	17.9833	0.16914	0.01563	17.9833	0.1096	0.00991	17.9833	0.4891	0.03881	17.9833	0.49605	0.05726
	18.2	0.14591	0.01509	18.2	0.16496	0.01533	18.2	0.10485	0.00966	18.2	0.48687	0.03856	18.2	0.4964	0.05782
	18.4167	0.1374	0.01465	18.4167	0.15727	0.01474	18.4167	0.09846	0.00923	18.4167	0.47868	0.03822	18.4167	0.49305	0.05809
	18.6333	0.13484	0.01482	18.6333	0.15543	0.01467	18.6333	0.09676	0.00926	18.6333	0.50172	0.0416	18.6333	0.51057	0.06159
	18.85	0.12733	0.0144	18.85	0.14858	0.01413	18.85	0.09162	0.00893	18.85	0.49926	0.04378	18.85	0.50176	0.06039
	19.0667	0.12499	0.0146	19.0667	0.14839	0.01426	19.0667	0.0903	0.00893	19.0667	0.51032	0.04436	19.0667	0.51994	0.06037
	19.2833	0.11472	0.01382	19.2833	0.1391	0.01349	19.2833	0.08385	0.00836	19.2833	0.4954	0.04223	19.2833	0.50319	0.05716
	19.5	0.10793	0.01352	19.5	0.13397	0.01314	19.5	0.08018	0.0081	19.5	0.49424	0.04188	19.5	0.50077	0.05651
	19.7167	0.10498	0.01363	19.7167	0.13344	0.01325	19.7167	0.07949	0.00812	19.7167	0.50212	0.04242	19.7167	0.50242	0.05793
	19.9333	0.09881	0.01327	19.9333	0.12899	0.01294	19.9333	0.07595	0.00784	19.9333	0.49451	0.04259	19.9333	0.49955	0.05902
	20.15	0.09371	0.01295	20.15	0.12452	0.01261	20.15	0.07247	0.00759	20.15	0.494	0.04321	20.15	0.49178	0.05797
	20.3667	0.08822	0.01266	20.3667	0.12031	0.01233	20.3667	0.06913	0.00736	20.3667	0.48876	0.04256	20.3667	0.48641	0.05727
	20.5833	0.08504	0.01261	20.5833	0.11785	0.0122	20.5833	0.06711	0.00725	20.5833	0.49843	0.04405	20.5833	0.50201	0.06013
	20.8	0.08361	0.01278	20.8	0.11703	0.01221	20.8	0.06581	0.00718	20.8	0.51462	0.04553	20.8	0.51665	0.06143
	21.0167	0.07758	0.01228	21.0167	0.11025	0.01159	21.0167	0.0613	0.00675	21.0167	0.50868	0.04665	21.0167	0.49545	0.05913
	21.2333	0.07502	0.0122	21.2333	0.10797	0.01142	21.2333	0.05934	0.00661	21.2333	0.50541	0.04686	21.2333	0.4936	0.05854
	21.45	0.07135	0.01206	21.45	0.10576	0.01122	21.45	0.05694	0.00639	21.45	0.4911	0.04374	21.45	0.48794	0.0563
	21.6667	0.06772	0.01188	21.6667	0.10429	0.01104	21.6667	0.05502	0.00622	21.6667	0.48351	0.04127	21.6667	0.48122	0.05474
	21.8833	0.06534	0.01172	21.8833	0.1024	0.01093	21.8833	0.05383	0.00619	21.8833	0.47792	0.04024	21.8833	0.4885	0.05606
	22.1	0.06068	0.01116	22.1	0.09699	0.01046	22.1	0.05096	0.00598	22.1	0.46101	0.03809	22.1	0.48248	0.05627
	22.3167	0.0594	0.01109	22.3167	0.09765	0.01061	22.3167	0.05076	0.00603	22.3167	0.48185	0.04004	22.3167	0.49378	0.05671
	22.5333	0.05483	0.0105	22.5333	0.09443	0.01034	22.5333	0.04804	0.00581	22.5333	0.47532	0.03976	22.5333	0.49196	0.05789
	22.75	0.05158	0.0099	22.75	0.09263	0.01012	22.75	0.04588	0.00564	22.75	0.47131	0.03971	22.75	0.48611	0.05889
	22.9667	0.04987	0.00947	22.9667	0.09047	0.00992	22.9667	0.0442	0.00554	22.9667	0.46641	0.03981	22.9667	0.48584	0.05818
	23.1833	0.04611	0.00893	23.1833	0.08649	0.00957	23.1833	0.04198	0.00536	23.1833	0.45516	0.0387	23.1833	0.47504	0.05652
	23.4	0.04439	0.0087	23.4	0.08568	0.0096	23.4	0.04185	0.00542	23.4	0.46974	0.03983	23.4	0.48138	0.05646
	23.6167	0.04197	0.00841	23.6167	0.08404	0.00954	23.6167	0.04089	0.0054	23.6167	0.48073	0.04097	23.6167	0.47932	0.05617
	23.8333	0.03952	0.00804	23.8333	0.08157	0.00936	23.8333	0.03919	0.00523	23.8333	0.48035	0.04233	23.8333	0.47825	0.05566
	24.05	0.03695	0.0077	24.05	0.07887	0.0091	24.05	0.03756	0.00508	24.05	0.48283	0.04452	24.05	0.47864	0.05662
	24.2667	0.03429	0.00736	24.2667	0.07639	0.00891	24.2667	0.03587	0.00492	24.2667	0.48302	0.04573	24.2667	0.47003	0.0554
	24.4833	0.03248	0.00716	24.4833	0.07424	0.00882	24.4833	0.03482	0.00486	24.4833	0.48516	0.04675	24.4833	0.47101	0.05457
	24.7	0.03073	0.00696	24.7	0.07169	0.00864	24.7	0.03327	0.00472	24.7	0.47994	0.04674	24.7	0.47	0.05512
	24.9167	0.02858	0.00675	24.9167	0.06928	0.00845	24.9167	0.03255	0.00469	24.9167	0.4787	0.04675	24.9167	0.46967	0.05707
	25.1333	0.02792	0.0069	25.1333	0.06955	0.00864	25.1333	0.03308	0.00483	25.1333	0.49321	0.04816	25.1333	0.49709	0.06056
	25.35	0.02782	0.00689	25.35	0.06705	0.00847	25.35	0.03193	0.00473	25.35	0.49089	0.04773	25.35	0.49584	0.06148
	25.5667	0.02545	0.0066	25.5667	0.06337	0.00816	25.5667	0.03055	0.00456	25.5667	0.48413	0.04765	25.5667	0.49012	0.05896
	25.7833	0.02358	0.00632	25.7833	0.06011	0.00788	25.7833	0.02929	0.00442	25.7833	0.47864	0.04611	25.7833	0.48558	0.05698
	26	0.02244	0.00613	26	0.05808	0.00776	26	0.02869	0.0044	26	0.47241	0.04421	26	0.47643	0.05572
	26.2167	0.02098	0.006	26.2167	0.05856	0.00791	26.2167	0.02893	0.00452	26.2167	0.47675	0.04349	26.2167	0.49262	0.05869
	26.4333	0.01924	0.00562	26.4333	0.05605	0.0077	26.4333	0.02785	0.00441	26.4333	0.46313	0.04168	26.4333	0.48352	0.05711
	26.65	0.01728	0.00513	26.65	0.05309	0.00736	26.65	0.02592	0.00412	26.65	0.44964	0.04003	26.65	0.47349	0.05562
	26.8667	0.01625	0.00494	26.8667	0.05219	0.00736	26.8667	0.02526	0.00406	26.8667	0.45832	0.04097	26.8667	0.4782	0.05618
	27.0833	0.01644	0.00491	27.0833	0.05061	0.00725	27.0833	0.02477	0.00399	27.0833	0.45878	0.04119	27.0833	0.4827	0.05803
	27.3	0.01612	0.00484	27.3	0.05113	0.00734	27.3	0.0245	0.00397	27.3	0.47571	0.04271	27.3	0.4952	0.06057
	27.5167	0.01488	0.00449	27.5167	0.04999	0.0072	27.5167	0.0232	0.00378	27.5167	0.46135	0.04104	27.5167	0.48435	0.06043
	27.7333	0.01315	0.00409	27.7333	0.04669	0.00682	27.7333	0.02153	0.00359	27.7333	0.4458	0.0406	27.7333	0.46307	0.05618
	27.95	0.01245	0.00392	27.95	0.05196	0.00705	27.95	0.02121	0.0036	27.95	0.45248	0.0421	27.95	0.47321	0.05721
	28.1667	0.01216	0.00374	28.1667	0.05027	0.00687	28.1667	0.02067	0.00356	28.1667	0.45146	0.04289	28.1667	0.47259	0.05696
	28.3833	0.01142	0.00355	28.3833	0.0498	0.00688	28.3833	0.0205	0.00359	28.3833	0.4521	0.0425	28.3833	0.47752	0.05737
	28.6	0.01024	0.00321	28.6	0.0484	0.00661	28.6	0.01927	0.00342	28.6	0.43419	0.04073	28.6	0.46148	0.05454
	28.8167	0.00925	0.00297	28.8167	0.0464	0.00644	28.8167	0.02056	0.00349	28.8167	0.43198	0.04035	28.8167	0.45606	0.05445
	29.0333	0.00903	0.0029	29.0333	0.04668	0.00668	29.0333	0.02064	0.00357	29.0333	0.45147	0.04273	29.0333	0.47074	0.0559
	29.25	0.00822	0.00267	29.25	0.04504	0.0066	29.25	0.01967	0.00348	29.25	0.44822	0.04235	29.25	0.47027	0.05781
	29.4667	0.00729	0.00242	29.4667	0.04391	0.00657	29.4667	0.01898	0.0034	29.4667	0.44269	0.04158	29.4667	0.46546	0.05845
	29.6833	0.00698	0.00226	29.6833	0.04312	0.00666	29.6833	0.01864	0.00339	29.6833	0.44836	0.04193	29.6833	0.4618	0.05845
	29.9	0.0064	0.00207	29.9	0.0421	0.00653	29.9	0.01835	0.00336	29.9	0.44591	0.04195	29.9	0.46442	0.05725
	30.1167	0.00601	0.00188	30.1167	0.0424	0.00656	30.1167	0.01928	0.00345	30.1167	0.44392	0.04242	30.1167	0.46578	0.05699
	30.3333	0.00551	0.00166	30.3333	0.03894	0.00612	30.3333	0.01857	0.00337	30.3333	0.43838	0.04217	30.3333	0.45496	0.05536
	30.55	0.00474	0.00146	30.55	0.03663	0.00588	30.55	0.01785	0.00333	30.55	0.43447	0.04191	30.55	0.44977	0.05436
	30.7667	0.00454	0.00132	30.7667	0.03724	0.0059	30.7667	0.01782	0.00336	30.7667	0.44	0.04295	30.7667	0.45923	0.05509
	30.9833	0.00408	0.00114	30.9833	0.03524	0.00568	30.9833	0.01824	0.00339	30.9833	0.4385	0.04287	30.9833	0.45293	0.05462
	31.2	0.00385	0.00109	31.2	0.04628	0.00606	31.2	0.01873	0.00343	31.2	0.42964	0.04194	31.2	0.45125	0.05411
	31.4167	0.00324	0.000928729	31.4167	0.04462	0.00584	31.4167	0.01811	0.00337	31.4167	0.41741	0.04076	31.4167	0.45563	0.05585
	31.6333	0.00316	0.000889376	31.6333	0.04391	0.00582	31.6333	0.01798	0.00343	31.6333	0.42106	0.04183	31.6333	0.46701	0.05863
	31.85	0.00271	0.000775499	31.85	0.04003	0.00543	31.85	0.01793	0.00345	31.85	0.4227	0.04343	31.85	0.46728	0.05816
	32.0667	0.00242	0.000662974	32.0667	0.03783	0.00512	32.0667	0.01733	0.00337	32.0667	0.40667	0.04087	32.0667	0.45237	0.0555
	32.2833	0.0019	0.000552663	32.2833	0.03573	0.00489	32.2833	0.01714	0.00334	32.2833	0.39684	0.04029	32.2833	0.44324	0.05408
	32.5	0.00258	0.000647356	32.5	0.03416	0.00471	32.5	0.01723	0.00338	32.5	0.405	0.04102	32.5	0.44672	0.0538
	32.7167	0.00215	0.000583284	32.7167	0.03547	0.00481	32.7167	0.01736	0.00343	32.7167	0.4139	0.0417	32.7167	0.45059	0.0542
	32.9333	0.00169	0.00052942	32.9333	0.03248	0.00456	32.9333	0.01661	0.00333	32.9333	0.40743	0.04134	32.9333	0.44135	0.05251
	33.15	0.00162	0.000532863	33.15	0.02924	0.00441	33.15	0.01626	0.00324	33.15	0.39604	0.03999	33.15	0.43553	0.05218
	33.3667	0.00173	0.000596935	33.3667	0.02744	0.00433	33.3667	0.016	0.00323	33.3667	0.39164	0.03993	33.3667	0.43364	0.05212
	33.5833	0.00176	0.000636165	33.5833	0.02597	0.0042	33.5833	0.01535	0.00318	33.5833	0.38629	0.03947	33.5833	0.43791	0.05373
	33.8	0.00152	0.000571601	33.8	0.02668	0.00436	33.8	0.0152	0.00316	33.8	0.38447	0.03848	33.8	0.43904	0.05551
	34.0167	0.00151	0.000572831	34.0167	0.0243	0.00421	34.0167	0.01713	0.0033	34.0167	0.379	0.03796	34.0167	0.42802	0.05297
	34.2333	0.00156	0.00054885	34.2333	0.0234	0.00421	34.2333	0.01697	0.0033	34.2333	0.38013	0.03831	34.2333	0.42813	0.05206
	34.45	0.0016	0.000574799	34.45	0.02189	0.00408	34.45	0.01654	0.00328	34.45	0.38251	0.03908	34.45	0.43221	0.05286
	34.6667	0.0015	0.000558074	34.6667	0.02062	0.00397	34.6667	0.01669	0.00328	34.6667	0.38317	0.04033	34.6667	0.42502	0.0524
	34.8833	0.00129	0.000484779	34.8833	0.02203	0.00405	34.8833	0.0162	0.00322	34.8833	0.36864	0.0389	34.8833	0.41596	0.05044
	35.1	0.00137	0.000524747	35.1	0.02209	0.00404	35.1	0.01575	0.00318	35.1	0.36143	0.03725	35.1	0.41262	0.04921
	35.3167	0.00168	0.000702696	35.3167	0.02277	0.00408	35.3167	0.01566	0.00319	35.3167	0.36621	0.03756	35.3167	0.41719	0.04937
	35.5333	0.00137	0.000592016	35.5333	0.02486	0.00427	35.5333	0.01507	0.00313	35.5333	0.36406	0.03693	35.5333	0.41447	0.04922
	35.75	0.000419232	0.000102318	35.75	0.02106	0.004	35.75	0.01478	0.00308	35.75	0.36021	0.03596	35.75	0.41222	0.05081
	35.9667	0.000280513	7.95667e-05	35.9667	0.02227	0.0041	35.9667	0.01429	0.00299	35.9667	0.35022	0.03555	35.9667	0.40485	0.05089
	36.1833	0.000219024	6.53013e-05	36.1833	0.02104	0.00409	36.1833	0.01385	0.00299	36.1833	0.35372	0.03731	36.1833	0.41129	0.05163
	36.4	0.000183483	5.33724e-05	36.4	0.02208	0.0044	36.4	0.01414	0.00308	36.4	0.36236	0.03918	36.4	0.42065	0.05239
	36.6167	0.00016848	5.26345e-05	36.6167	0.0196	0.00421	36.6167	0.01282	0.00281	36.6167	0.35531	0.0383	36.6167	0.4072	0.05017
	36.8333	0.000214596	6.32106e-05	36.8333	0.01919	0.00409	36.8333	0.01194	0.00267	36.8333	0.34721	0.03664	36.8333	0.39653	0.04891
	37.05	0.000266862	7.95667e-05	37.05	0.01946	0.00413	37.05	0.0119	0.0027	37.05	0.35367	0.03715	37.05	0.4015	0.04916
	37.2667	0.000130725	4.18125e-05	37.2667	0.01978	0.00415	37.2667	0.01156	0.0026	37.2667	0.35519	0.03682	37.2667	0.40354	0.04919
	37.4833	9.05117e-05	2.82849e-05	37.4833	0.02022	0.00428	37.4833	0.01104	0.0025	37.4833	0.33746	0.03479	37.4833	0.39262	0.04743
	37.7	0.000246448	0.000101211	37.7	0.01778	0.00429	37.7	0.01089	0.00243	37.7	0.33178	0.03446	37.7	0.38961	0.04717
	37.9167	0.000172538	4.00908e-05	37.9167	0.01826	0.00441	37.9167	0.01068	0.00238	37.9167	0.33246	0.03442	37.9167	0.39418	0.0488
	38.1333	6.56702e-05	1.90616e-05	38.1333	0.01988	0.00446	38.1333	0.01029	0.00236	38.1333	0.33433	0.03465	38.1333	0.39435	0.04869
	38.35	7.2311e-05	1.94305e-05	38.35	0.01868	0.00442	38.35	0.00981	0.00228	38.35	0.32827	0.03421	38.35	0.39169	0.04753
	38.5667	5.0298e-05	1.34046e-05	38.5667	0.01977	0.00464	38.5667	0.03037	0.00357	38.5667	0.31839	0.03337	38.5667	0.38384	0.04598
	38.7833	3.43108e-05	9.79525e-06	38.7833	0.01867	0.00461	38.7833	0.02911	0.00345	38.7833	0.31967	0.03324	38.7833	0.38791	0.04675
	39	7.28029e-05	1.74629e-05	39	0.02139	0.00492	39	0.02889	0.0034	39	0.32411	0.03498	39	0.39567	0.04893
	39.2167	0.000122363	2.7793e-05	39.2167	0.02005	0.00482	39.2167	0.03019	0.00334	39.2167	0.33111	0.03754	39.2167	0.39281	0.04866
	39.4333	5.24539e-06	1.85453e-06	39.4333	0.02083	0.00492	39.4333	0.02916	0.00324	39.4333	0.32217	0.03714	39.4333	0.37903	0.04678
	39.65	9.03887e-05	3.07445e-05	39.65	0.02243	0.00507	39.65	0.02952	0.00321	39.65	0.31716	0.03744	39.65	0.37414	0.04605
	39.8667	0.000136997	4.64856e-05	39.8667	0.02304	0.00514	39.8667	0.02863	0.0032	39.8667	0.32449	0.03835	39.8667	0.38556	0.04705
	40.0833	0.000114861	3.73853e-05	40.0833	0.02774	0.00566	40.0833	0.0278	0.00319	40.0833	0.32312	0.03776	40.0833	0.3847	0.04854
	40.3	5.89064e-05	1.16008e-05	40.3	0.02893	0.00542	40.3	0.02605	0.00295	40.3	0.32257	0.03718	40.3	0.3839	0.04853
	40.5167	0.000204512	6.1366e-05	40.5167	0.0256	0.00497	40.5167	0.02673	0.00287	40.5167	0.31418	0.03549	40.5167	0.3728	0.04606
	40.7333	0.000130111	2.59483e-05	40.7333	0.02346	0.00459	40.7333	0.02561	0.00278	40.7333	0.31272	0.03537	40.7333	0.37678	0.04561
	40.95	0.000309289	4.74695e-05	40.95	0.02594	0.00454	40.95	0.02456	0.00274	40.95	0.31039	0.03451	40.95	0.37631	0.04493
	41.1667	0.000358727	5.96443e-05	41.1667	0.0261	0.00435	41.1667	0.02542	0.00284	41.1667	0.30377	0.0335	41.1667	0.37026	0.04396
	41.3833	0.000203036	4.71005e-05	41.3833	0.02415	0.00414	41.3833	0.02468	0.00271	41.3833	0.29496	0.03272	41.3833	0.36723	0.04403
	41.6	0.000124331	2.44726e-05	41.6	0.02418	0.00406	41.6	0.02361	0.00264	41.6	0.2919	0.03256	41.6	0.36908	0.0449
	41.8167	0.000347044	6.07511e-05	41.8167	0.03439	0.00423	41.8167	0.0222	0.00247	41.8167	0.29522	0.03247	41.8167	0.37079	0.04561
	42.0333	0.000342493	6.6654e-05	42.0333	0.03151	0.00398	42.0333	0.02116	0.00245	42.0333	0.29165	0.03177	42.0333	0.36637	0.04502
	42.25	0.000395497	8.3379e-05	42.25	0.02901	0.00389	42.25	0.02078	0.00243	42.25	0.29228	0.03175	42.25	0.36754	0.04606
	42.4667	0.000695563	0.000127036	42.4667	0.02517	0.00374	42.4667	0.02031	0.00244	42.4667	0.28581	0.03119	42.4667	0.37393	0.04647
	42.6833	0.000999564	0.000169832	42.6833	0.02522	0.0038	42.6833	0.02195	0.00257	42.6833	0.2801	0.03058	42.6833	0.36934	0.04548
	42.9	0.000608741	0.000134169	42.9	0.0235	0.00345	42.9	0.02116	0.00256	42.9	0.28017	0.03068	42.9	0.3691	0.04576
	43.1167	0.000402876	7.74761e-05	43.1167	0.0449	0.00346	43.1167	0.02189	0.00254	43.1167	0.2767	0.0304	43.1167	0.36265	0.04477
	43.3333	0.000353561	8.92819e-05	43.3333	0.04164	0.00329	43.3333	0.02179	0.0026	43.3333	0.2797	0.03017	43.3333	0.35818	0.04391
	43.55	0.000529051	9.21104e-05	43.55	0.03894	0.00305	43.55	0.0214	0.00263	43.55	0.27932	0.03057	43.55	0.35626	0.04351
	43.7667	0.000476293	9.73985e-05	43.7667	0.03921	0.003	43.7667	0.02131	0.0027	43.7667	0.27839	0.03065	43.7667	0.35873	0.04381
	43.9833	0.000440753	0.000114369	43.9833	0.03373	0.00264	43.9833	0.02061	0.00272	43.9833	0.27232	0.02998	43.9833	0.35225	0.04312
	44.2	0.000834651	0.000182991	44.2	0.03374	0.00276	44.2	0.02108	0.0028	44.2	0.26641	0.02942	44.2	0.34778	0.04308
	44.4167	0.000804644	0.000176473	44.4167	0.03205	0.00274	44.4167	0.0198	0.00287	44.4167	0.26517	0.02947	44.4167	0.35479	0.0448
	44.6333	0.000628417	0.000137735	44.6333	0.02974	0.00252	44.6333	0.0205	0.00301	44.6333	0.26392	0.02958	44.6333	0.35726	0.04614
	44.85	0.000712042	0.000100104	44.85	0.02573	0.00232	44.85	0.0191	0.00305	44.85	0.26586	0.02936	44.85	0.35531	0.04621
	45.0667	0.000658916	7.94437e-05	45.0667	0.02314	0.00219	45.0667	0.01906	0.00299	45.0667	0.25876	0.02882	45.0667	0.34953	0.04594
	45.2833	0.000683265	0.000115107	45.2833	0.02342	0.00221	45.2833	0.01924	0.00308	45.2833	0.25358	0.02837	45.2833	0.34471	0.04487
	45.5	0.000259729	5.09128e-05	45.5	0.02083	0.00197	45.5	0.01909	0.00317	45.5	0.25567	0.02843	45.5	0.34696	0.04427
	45.7167	0.000748443	0.000146836	45.7167	0.01699	0.00161	45.7167	0.02407	0.00345	45.7167	0.24976	0.02781	45.7167	0.33993	0.04311
	45.9333	0.00162	0.000318513	45.9333	0.01481	0.0014	45.9333	0.02228	0.00334	45.9333	0.244	0.02742	45.9333	0.33786	0.04254
	46.15	0.00222	0.000360448	46.15	0.01305	0.00123	46.15	0.02269	0.00315	46.15	0.24354	0.02763	46.15	0.33738	0.04241
	46.3667	0.00633	0.000797881	46.3667	0.01301	0.00123	46.3667	0.02488	0.00303	46.3667	0.24134	0.02722	46.3667	0.32718	0.04104
	46.5833	0.01051	0.0011	46.5833	0.01259	0.00119	46.5833	0.02298	0.00277	46.5833	0.24219	0.02755	46.5833	0.3298	0.04147
	46.8	0.01291	0.00132	46.8	0.00904	0.000854151	46.8	0.01961	0.00269	46.8	0.23577	0.02709	46.8	0.32472	0.04096
	47.0167	0.01115	0.00155	47.0167	0.00624	0.000589204	47.0167	0.01728	0.00226	47.0167	0.23273	0.02675	47.0167	0.31901	0.04058
	47.2333	0.00954	0.00132	47.2333	0.00539	0.000509228	47.2333	0.01693	0.00192	47.2333	0.23493	0.02715	47.2333	0.32341	0.04093
	47.45	0.01343	0.00186	47.45	0.00447	0.000422048	47.45	0.02124	0.00219	47.45	0.23061	0.0267	47.45	0.32137	0.0414
	47.6667	0.01905	0.00264	47.6667	0.00556	0.000525223	47.6667	0.01367	0.00157	47.6667	0.2312	0.02655	47.6667	0.32136	0.04209
	47.8833	0.04043	0.00396	47.8833	0.00531	0.000502181	47.8833	0.01375	0.00148	47.8833	0.23325	0.02658	47.8833	0.31965	0.04224
	48.1	NaN	NaN	48.1	0.00335	0.000316971	48.1	0.01122	0.00118	48.1	0.22888	0.02626	48.1	0.31597	0.04121
	48.3167	NaN	NaN	48.3167	0.00193	0.000182597	48.3167	0.01028	0.000950995	48.3167	0.22122	0.02573	48.3167	0.31279	0.04047
	48.5333	NaN	NaN	48.5333	0.00374	0	48.5333	0.00842	0.000829574	48.5333	0.22146	0.02564	48.5333	0.31497	0.03996
	48.75	NaN	NaN	48.75	0.00417	0	48.75	0.00726	0.000807796	48.75	0.21602	0.02513	48.75	0.31536	0.0397
	48.9667	NaN	NaN	48.9667	0.00758	0	48.9667	0.00613	0.000690824	48.9667	0.21087	0.02484	48.9667	0.31275	0.03939
	49.1833	NaN	NaN	49.1833	0.00416	0	49.1833	0.00431	0.000509336	49.1833	0.20838	0.02467	49.1833	0.30742	0.03885
	49.4	NaN	NaN	49.4	0.00538	0	49.4	0.0033	0.000410865	49.4	0.20432	0.02411	49.4	0.30427	0.03839
	49.6167	NaN	NaN	49.6167	0.00453	0	49.6167	0.00408	0.000482289	49.6167	0.19851	0.02348	49.6167	0.29864	0.0378
	49.8333	NaN	NaN	49.8333	0.0018	0	49.8333	0.00519	0.000581931	49.8333	0.20023	0.0241	49.8333	0.30466	0.03847
	50.05	NaN	NaN	50.05	0.00122	0	50.05	0.00441	0.000447396	50.05	0.20121	0.02441	50.05	0.30834	0.03876
	50.2667	NaN	NaN	50.2667	0.000210628	0	50.2667	0.00328	0.000325156	50.2667	0.19331	0.02369	50.2667	0.30123	0.03816
	50.4833	NaN	NaN	50.4833	0.00155	0	50.4833	0.00396	0.000406415	50.4833	0.18906	0.02327	50.4833	0.2998	0.03873
	50.7	NaN	NaN	50.7	0	0	50.7	0.00334	0.000415314	50.7	0.18381	0.02279	50.7	0.29814	0.03837
	50.9167	NaN	NaN	50.9167	0	0	50.9167	0.0029	0.000371991	50.9167	0.18291	0.02301	50.9167	0.30043	0.03855
	51.1333	NaN	NaN	51.1333	0	0	51.1333	0.00243	0.000309934	51.1333	0.1834	0.02328	51.1333	0.30691	0.03866
	51.35	NaN	NaN	51.35	0	0	51.35	0.00147	0.000116972	51.35	0.17572	0.02245	51.35	0.29887	0.0375
	51.5667	NaN	NaN	51.5667	0	0	51.5667	0.00152	0.000102921	51.5667	0.17784	0.02248	51.5667	0.29927	0.03776
	51.7833	NaN	NaN	51.7833	0	0	51.7833	0.00131	0.000115684	51.7833	0.1734	0.02251	51.7833	0.29454	0.03753
	52	NaN	NaN	52	0	0	52	0.00133	0.00013395	52	0.16988	0.02247	52	0.29415	0.03733
	52.2167	NaN	NaN	52.2167	0	0	52.2167	0.000635441	7.50539e-05	52.2167	0.16861	0.02249	52.2167	0.29523	0.03717
	52.4333	NaN	NaN	52.4333	0	0	52.4333	0	0	52.4333	0.16113	0.02164	52.4333	0.28454	0.0361
	52.65	NaN	NaN	52.65	0	0	52.65	0	0	52.65	0.16155	0.02169	52.65	0.28624	0.03602
	52.8667	NaN	NaN	52.8667	0	0	52.8667	0.000644223	7.61077e-05	52.8667	0.16042	0.02182	52.8667	0.27986	0.03538
	53.0833	NaN	NaN	53.0833	0	0	53.0833	5.94299e-06	7.02016e-07	53.0833	0.16207	0.02209	53.0833	0.28059	0.03546
	53.3	NaN	NaN	53.3	0	0	53.3	0	0	53.3	0.15745	0.02197	53.3	0.27309	0.03527
	53.5167	NaN	NaN	53.5167	0	0	53.5167	0	0	53.5167	0.15294	0.02135	53.5167	0.26655	0.03475
	53.7333	NaN	NaN	53.7333	0	0	53.7333	0	0	53.7333	0.16037	0.0219	53.7333	0.2809	0.03607
	53.95	NaN	NaN	53.95	0	0	53.95	0	0	53.95	0.15388	0.02184	53.95	0.27481	0.03518
	54.1667	NaN	NaN	54.1667	0	0	54.1667	0	0	54.1667	0.14874	0.02127	54.1667	0.2681	0.0344
	54.3833	NaN	NaN	54.3833	0	0	54.3833	0	0	54.3833	0.14668	0.02124	54.3833	0.2642	0.03433
	54.6	NaN	NaN	54.6	0	0	54.6	0	0	54.6	0.14461	0.02109	54.6	0.26078	0.03381
	54.8167	NaN	NaN	54.8167	0	0	54.8167	0	0	54.8167	0.1462	0.02113	54.8167	0.26128	0.03396
	55.0333	NaN	NaN	55.0333	NaN	NaN	55.0333	0	0	55.0333	0.14586	0.02125	55.0333	0.26024	0.03373
	55.25	NaN	NaN	55.25	NaN	NaN	55.25	0	0	55.25	0.14562	0.0213	55.25	0.25664	0.0331
	55.4667	NaN	NaN	55.4667	NaN	NaN	55.4667	0	0	55.4667	0.14489	0.02183	55.4667	0.25929	0.03324
	55.6833	NaN	NaN	55.6833	NaN	NaN	55.6833	0	0	55.6833	0.14171	0.02188	55.6833	0.25891	0.03376
	55.9	NaN	NaN	55.9	NaN	NaN	55.9	0	0	55.9	0.14253	0.02204	55.9	0.25908	0.03362
	56.1167	NaN	NaN	56.1167	NaN	NaN	56.1167	0	0	56.1167	0.14062	0.02238	56.1167	0.25713	0.0326
	56.3333	NaN	NaN	56.3333	NaN	NaN	56.3333	0	0	56.3333	0.14042	0.02259	56.3333	0.25819	0.03245
	56.55	NaN	NaN	56.55	NaN	NaN	56.55	0	0	56.55	0.14144	0.0227	56.55	0.25716	0.03226
	56.7667	NaN	NaN	56.7667	NaN	NaN	56.7667	0	0	56.7667	0.14063	0.02288	56.7667	0.24609	0.03121
	56.9833	NaN	NaN	56.9833	NaN	NaN	56.9833	0	0	56.9833	0.13895	0.02272	56.9833	0.24168	0.03099
	57.2	NaN	NaN	57.2	NaN	NaN	57.2	0	0	57.2	0.13664	0.02265	57.2	0.24244	0.03072
	57.4167	NaN	NaN	57.4167	NaN	NaN	57.4167	0	0	57.4167	0.13469	0.02212	57.4167	0.24204	0.03035
	57.6333	NaN	NaN	57.6333	NaN	NaN	57.6333	0	0	57.6333	0.13516	0.02249	57.6333	0.24358	0.03047
	57.85	NaN	NaN	57.85	NaN	NaN	57.85	NaN	NaN	57.85	0.13431	0.02228	57.85	0.23531	0.02979
	58.0667	NaN	NaN	58.0667	NaN	NaN	58.0667	NaN	NaN	58.0667	0.13902	0.02235	58.0667	0.23048	0.02949
	58.2833	NaN	NaN	58.2833	NaN	NaN	58.2833	NaN	NaN	58.2833	0.13799	0.02207	58.2833	0.22513	0.02883
	58.5	NaN	NaN	58.5	NaN	NaN	58.5	NaN	NaN	58.5	0.13409	0.02187	58.5	0.23298	0.02945
	58.7167	NaN	NaN	58.7167	NaN	NaN	58.7167	NaN	NaN	58.7167	0.13172	0.02163	58.7167	0.22607	0.0292
	58.9333	NaN	NaN	58.9333	NaN	NaN	58.9333	NaN	NaN	58.9333	0.13122	0.02141	58.9333	0.22686	0.02894
	59.15	NaN	NaN	59.15	NaN	NaN	59.15	NaN	NaN	59.15	0.13196	0.02177	59.15	0.22747	0.02919
	59.3667	NaN	NaN	59.3667	NaN	NaN	59.3667	NaN	NaN	59.3667	0.13054	0.0216	59.3667	0.22863	0.02955
	59.5833	NaN	NaN	59.5833	NaN	NaN	59.5833	NaN	NaN	59.5833	0.13207	0.0216	59.5833	0.22522	0.0285
	59.8	NaN	NaN	59.8	NaN	NaN	59.8	NaN	NaN	59.8	0.13873	0.02195	59.8	0.22125	0.02825
	60.0167	NaN	NaN	60.0167	NaN	NaN	60.0167	NaN	NaN	60.0167	0.13528	0.02181	60.0167	0.21573	0.02811
	60.2333	NaN	NaN	60.2333	NaN	NaN	60.2333	NaN	NaN	60.2333	0.13631	0.0218	60.2333	0.22209	0.03005
	60.45	NaN	NaN	60.45	NaN	NaN	60.45	NaN	NaN	60.45	0.13631	0.02163	60.45	0.22674	0.03036
	60.6667	NaN	NaN	60.6667	NaN	NaN	60.6667	NaN	NaN	60.6667	0.13121	0.02042	60.6667	0.22092	0.02916
	60.8833	NaN	NaN	60.8833	NaN	NaN	60.8833	NaN	NaN	60.8833	0.1287	0.0199	60.8833	0.22673	0.02887
	61.1	NaN	NaN	61.1	NaN	NaN	61.1	NaN	NaN	61.1	0.12928	0.01984	61.1	0.2347	0.02986
	61.3167	NaN	NaN	61.3167	NaN	NaN	61.3167	NaN	NaN	61.3167	0.12831	0.01982	61.3167	0.23035	0.02957
	61.5333	NaN	NaN	61.5333	NaN	NaN	61.5333	NaN	NaN	61.5333	0.12586	0.01958	61.5333	0.22228	0.02905
	61.75	NaN	NaN	61.75	NaN	NaN	61.75	NaN	NaN	61.75	0.12367	0.0188	61.75	0.22881	0.02983
	61.9667	NaN	NaN	61.9667	NaN	NaN	61.9667	NaN	NaN	61.9667	0.12764	0.01893	61.9667	0.24016	0.03179
	62.1833	NaN	NaN	62.1833	NaN	NaN	62.1833	NaN	NaN	62.1833	0.12392	0.01827	62.1833	0.23889	0.0309
	62.4	NaN	NaN	62.4	NaN	NaN	62.4	NaN	NaN	62.4	0.12267	0.01807	62.4	0.2333	0.02962
	62.6167	NaN	NaN	62.6167	NaN	NaN	62.6167	NaN	NaN	62.6167	0.12378	0.01819	62.6167	0.23453	0.02922
	62.8333	NaN	NaN	62.8333	NaN	NaN	62.8333	NaN	NaN	62.8333	0.12036	0.01735	62.8333	0.2407	0.03074
	63.05	NaN	NaN	63.05	NaN	NaN	63.05	NaN	NaN	63.05	0.12201	0.01744	63.05	0.24732	0.03114
	63.2667	NaN	NaN	63.2667	NaN	NaN	63.2667	NaN	NaN	63.2667	0.13049	0.01672	63.2667	0.24125	0.03144
	63.4833	NaN	NaN	63.4833	NaN	NaN	63.4833	NaN	NaN	63.4833	0.12671	0.01629	63.4833	0.23368	0.03129
	63.7	NaN	NaN	63.7	NaN	NaN	63.7	NaN	NaN	63.7	0.12671	0.01657	63.7	0.24964	0.03195
	63.9167	NaN	NaN	63.9167	NaN	NaN	63.9167	NaN	NaN	63.9167	0.12505	0.01629	63.9167	0.2427	0.03103
	64.1333	NaN	NaN	64.1333	NaN	NaN	64.1333	NaN	NaN	64.1333	0.13069	0.01676	64.1333	0.23602	0.02996
	64.35	NaN	NaN	64.35	NaN	NaN	64.35	NaN	NaN	64.35	0.12945	0.01591	64.35	0.23683	0.03005
	64.5667	NaN	NaN	64.5667	NaN	NaN	64.5667	NaN	NaN	64.5667	0.13455	0.01579	64.5667	0.2439	0.03107
	64.7833	NaN	NaN	64.7833	NaN	NaN	64.7833	NaN	NaN	64.7833	0.13389	0.01561	64.7833	0.24424	0.03134
	65	NaN	NaN	65	NaN	NaN	65	NaN	NaN	65	0.12761	0.01467	65	0.23451	0.0301

## Sheet: 3c
3c	Rupture
	RGD	RGD	RGD	RGD	RGD	LDVP	LDVP	LDVP	LDVP	LDVP
	12pN	23pN	33pN	43pN	54pN	12pN	23pN	33pN	43pN	54pN
	67085.8	1759.22	71458.7	76535.7	17771.3	81211.4	185648	218101	20331.5	20611.2
	46088.1	6058.18	9297.62	63104.1	295623	61752.1	96568.6	33535.4	33477.3	10177.7
	20669.3	224.969	1613.68	193086	83939.9	106033	211620	74874.9	37207.7	41393.9
	13266.9	2443.2	1432.34	105068	32606	56047.2	179946	63519.8	9515.53	6479.15
	8321.27	111.258	870.692	47536.1	465164	70282.5	174374	69583.5	21278.6	7406.81
	24095.1	3677.79	135631	11017.9	95623	25807.2	173864	168441	18349.7	2283.09
	6363.91	4916.25	2197.87	17085.9	154451	88881.6	200417	133457	26148.3	37668.5
	14823.3	1566.9	13228.8	4489.6	58333.4	130671	108251	170337	11449.1	59079.2
	2216.29	1735.58	21747.9	224478	269211	72479.7	120370	82376.5	21603.9	20543.3
	29501.3	3915.66	14920.9	183343	97578.4	79208.7	96305.3	51665	22519.2	11824.2
	35784.5	125.438	1064.5	46636.4	125726	62256.8	166320	67384.2	24431	43134.1
	65257.2	2334.58	62207.1	NaN	55446.5	145449	93568.3	81520.9	30816.6	968.03
	26689.2	1735.4	5221.76	NaN	745946	77651.7	163974	204161	22751.6	3866.9
	19092.6	2302.51	11450	NaN	17116.5	44517.9	64858.9	108404	10575.6	31841.7
	6251.79	1302.77	4422.66	NaN	18936.3	42639	40471.8	51644.1	3654.57	9246.89
	2935.75	299679	1351.94	NaN	191373	76879	152814	54921.5	13131.9	39862.9
	59730.6	7085.36	4122.06	NaN	70199.1	115658	103824	40075.2	36012.7	17872.7
	4648.52	9049.21	1051.18	NaN	8021.99	92975.9	203104	50577.8	63778.2	68290.3
	99408.2	4145.24	532.343	NaN	173063	53465.2	354737	61894.3	24148.6	26459.4
	65400.6	217.588	248420	NaN	45313.4	45013.9	162390	54415.3	21945.3	4328.14
	73.5933	567.568	568215	NaN	215575	53509.7	239389	65837.7	112882	36087.2
	233.79	319.338	104175	NaN	21041.3	235312	234908	61135	48424.3	1330.04
	348.567	33.1317	8562.05	NaN	186007	25321.4	103857	65792	28772.7	3224.65
	37509.8	84393.3	733.426	NaN	105125	36133.5	95230.7	226572	23701	8146.76
	26097.2	5143.66	52357	NaN	208634	18676.4	147815	181754	21748.8	5033.81
	2304.46	331.251	3736.71	NaN	217456	44886.9	93323	67990	23136.1	6680.37
	668.439	585.442	14.9671	NaN	149060	123439	121469	49306.8	25274.6	4231.76
	1388.73	66530.5	4058.2	NaN	85758.2	52366.7	172150	50616.5	52817.5	16891.3
	39243.7	918.305	334.18	NaN	103904	77675.3	51494.1	37731.6	36178.2	52446.8
	289.467	1532.53	2154.23	NaN	20778.9	40714.9	163765	136640	15248.1	13255.9
	163828	759.544	11677.6	NaN	31993	66675.8	311565	54347.7	8623.19	799.623
	55143.9	1944.2	NaN	NaN	126713	65450	135778	121459	24390.4	55788.4
	509.816	2497.6	NaN	NaN	14064.4	54467.4	166122	78268.7	60198.7	15689.3
	33601	507.532	NaN	NaN	NaN	99493.3	226874	79995.1	16175.1	31258.7
	1207.92	17938.7	NaN	NaN	NaN	97731.6	90052.6	168709	1951.45	2283.97
	14365.7	315.444	NaN	NaN	NaN	78160.9	131264	165185	37509.3	35605
	23217.4	423651	NaN	NaN	NaN	94535.2	71021.7	89701.3	17296.7	3078.6
	10310.5	19.1386	NaN	NaN	NaN	95538.9	227063	129048	20292.8	24050.9
	23678.9	13094.4	NaN	NaN	NaN	138456	75854.9	34988.1	19391.3	2582.81
	NaN	219.795	NaN	NaN	NaN	53298.7	55651.1	144885	20914.5	17059.5
	NaN	1467.88	NaN	NaN	NaN	79393.1	67844.3	44879.9	NaN	11751.3
	NaN	1094.95	NaN	NaN	NaN	68235.2	378987	52961.7	NaN	3816.28
	NaN	NaN	NaN	NaN	NaN	290068	175930	91902.5	NaN	31348.7
	NaN	NaN	NaN	NaN	NaN	36659.6	195771	15819.6	NaN	7084.86
	NaN	NaN	NaN	NaN	NaN	27464.8	246974	26696.4	NaN	10053.1
	NaN	NaN	NaN	NaN	NaN	35740	125264	133205	NaN	4555.17
	NaN	NaN	NaN	NaN	NaN	116026	170560	100320	NaN	NaN
	NaN	NaN	NaN	NaN	NaN	85192.3	324194	37014.3	NaN	NaN
	NaN	NaN	NaN	NaN	NaN	36310.3	264289	72731.2	NaN	NaN
	NaN	NaN	NaN	NaN	NaN	133512	186284	38670.8	NaN	NaN
	241.679	0	5516.62	113461	30749.4	26827.3	94698.6	45279.3	8802.07	503.095
	4.09532	0	3273.39	454272	211643	90128.1	224659	88704.6	8552.36	16973.5
	9509.03	0	78492	145217	3342.72	40841.3	139643	114664	8417.88	22159.1
	482.213	0	100727	140302	4662.35	31972.8	72869.3	72106.4	9806.8	4725.92
	725.945	0	87778.3	38685.4	809.426	23473.6	115905	68345.6	6039.94	7707.14
	873.094	0	124124	48373.2	64383.1	78373.8	64464	33386	3151.35	4957.17
	296.529	0	17325.7	876921	80442.1	28145.7	46981.1	28079.2	7582.17	4092.66
	3256.91	0	125624	105664	107937	7686.26	72187.7	30171.7	10011.5	11342.5
	1449.67	0	27010	173940	67500.9	15789.7	46561.1	17597.9	14832.2	9819.89
	1888.87	0	6303.96	94125.9	14290.9	21529.6	34386.3	14746.4	13848.6	13869
	14659.9	0	2209.34	96104	412568	22122.4	34177.2	26942.2	10250.5	932.407
	1030.04	0	8339.44	94310.5	3363.78	36588.3	52357.4	19616.2	4956.74	17113.8
	5660.05	0	14036.7	102812	71248.9	16953.4	39985.3	18692.7	6101.19	9825.85
	23068.4	0	133886	111832	213844	35360.5	37481.1	42670	6182.95	6464.09
	485.939	0	215016	163387	4171.66	17295.1	93733.8	34541.1	23047.4	475.076
	2350	0	179324	179463	2977.22	96356.1	106141	21169.4	12801.5	146.424
	5714.4	17386.5	146822	146586	NaN	35821.9	65364.1	24840.1	4364.8	15246.7
	2905.72	20364.6	154189	1219820	NaN	68856.9	72073	31022.5	4645.16	5390.37
	2921.18	23541.6	380676	55575.8	NaN	34962.5	78720.8	24682.4	4742.34	288.898
	306.024	70113	124303	319605	NaN	30643.3	61123.4	22506.6	3211.25	5933.59
	44.2548	119034	88153.1	282788	NaN	66625.7	30460.8	15125.1	5218.33	8891
	6552.25	10323.7	218400	425060	NaN	79552.7	92745.6	20033.8	7675.72	200.327
	3434.32	34839.2	596.719	188422	NaN	53153.1	176228	40658.1	775.661	12251.5
	3740.41	232.3	6072.09	125314	NaN	44448.3	71244.9	9621.89	4722.45	NaN
	384.958	203.667	1741.16	614223	NaN	49732.3	129899	20935.2	7624.65	NaN
	9697.63	1049.27	131816	199118	NaN	61617.9	33314	31903.1	3893.65	NaN
	3026.33	1061.61	98828	132621	NaN	46471.4	25583	29773.8	2262.23	NaN
	108797	2330.68	481114	169285	NaN	65168.5	54051.3	25259.8	9762.89	NaN
	NaN	43.2014	309576	962172	NaN	31486.3	75939.4	14780.4	2221.78	NaN
	NaN	1225.98	822410	187278	NaN	21520	67925.7	40238.5	17223.9	NaN
	NaN	644.462	46655.3	200241	NaN	56099.2	23085.6	9126.93	9494.74	NaN
	NaN	2291.95	4443.34	306120	NaN	51789.8	86061.1	14371.2	14545.1	NaN
	NaN	834.964	16077.5	178850	NaN	35378.5	NaN	26342.8	3743.97	NaN
	NaN	1069.66	52066.7	304166	NaN	11138.2	NaN	14404.7	3686.71	NaN
	NaN	129006	95131	NaN	NaN	45970.3	NaN	30507.3	NaN	NaN
	NaN	52967.9	14334.7	NaN	NaN	32799	NaN	42378.6	NaN	NaN
	NaN	183599	NaN	NaN	NaN	53295.5	NaN	NaN	NaN	NaN
	NaN	68532.3	NaN	NaN	NaN	55104	NaN	NaN	NaN	NaN
	NaN	58410.4	NaN	NaN	NaN	NaN	NaN	NaN	NaN	NaN
	NaN	18730.6	NaN	NaN	NaN	NaN	NaN	NaN	NaN	NaN
	NaN	1681.84	NaN	NaN	NaN	NaN	NaN	NaN	NaN	NaN
	NaN	40342.9	NaN	NaN	NaN	NaN	NaN	NaN	NaN	NaN
	NaN	1921.21	NaN	NaN	NaN	NaN	NaN	NaN	NaN	NaN
	NaN	69923	NaN	NaN	NaN	NaN	NaN	NaN	NaN	NaN
	NaN	2113.33	NaN	NaN	NaN	NaN	NaN	NaN	NaN	NaN
	NaN	33365.1	NaN	NaN	NaN	NaN	NaN	NaN	NaN	NaN
	NaN	7315.19	NaN	NaN	NaN	NaN	NaN	NaN	NaN	NaN
	NaN	38144.5	NaN	NaN	NaN	NaN	NaN	NaN	NaN	NaN
	NaN	104330	NaN	NaN	NaN	NaN	NaN	NaN	NaN	NaN
	NaN	89945.7	NaN	NaN	NaN	NaN	NaN	NaN	NaN	NaN
	5178.3	676.995	27227.4	233232	171872	60280.7	NaN	NaN	8784.4	7006.77
	1833.02	5121.04	17732.7	106630	22580	49178.2	NaN	NaN	19980.8	3216.17
	233.924	1978.18	2295.94	132292	98922.7	3057.89	NaN	NaN	17258	9970.31
	1212.97	41931	1933.92	75337.8	43245.2	45692.5	0	NaN	29324.7	4749.65
	2815.94	1113.97	4268.02	337560	7718.85	83770.6	0	NaN	5876.69	5480.49
	7562.1	2296.24	226820	255961	231035	31419.4	0	0	23041.8	10948
	677.062	272095	4070.03	38719.5	58189.5	40579.4	20951.2	0	19353.5	7339.88
	295.379	2039.4	75.3322	25088.9	109490	73833.1	54173.4	0	7023.93	23887.8
	13680.5	17122.4	137327	NaN	2571.59	39889.5	39052.1	0	33137.3	6194.65
	10208.2	272095	32364.3	NaN	36242.6	53822.2	20326.5	0	66278.6	2529.62
	49282.7	173160	3.43466	NaN	13849.3	57380	19685.4	43665.5	15206.3	16869.2
	1974.3	10459.7	19513	NaN	17159.5	59927.8	79572	43119.8	13371.7	12780.4
	430.191	153171	63647.8	NaN	63216.9	34644.1	37564.6	37862.6	10886.2	10265
	16717.5	101647	979.903	NaN	250226	71790.3	28487.7	19667.8	18546.5	37406.1
	9919.88	319843	9556.03	NaN	120683	26127.5	42741.9	51851.2	26121.6	25948.6
	2493.02	699400	665.075	NaN	NaN	129522	107596	33973.6	11175.3	6799.55
	103.941	282133	957.052	NaN	NaN	NaN	44986.2	42169.4	23120.8	777.825
	777.637	1356.76	3108.79	NaN	NaN	NaN	41326.8	47321.1	32718.8	10117.8
	4812.41	216243	2910.19	NaN	NaN	NaN	24452.3	43270.1	37051.7	3924.04
	170.929	150368	3629.03	NaN	NaN	NaN	122773	27630.1	19551.3	9054.08
	428.127	109491	NaN	NaN	NaN	NaN	27765.3	39499.1	17184.4	16552.1
	3388.39	29205.7	NaN	NaN	NaN	NaN	44802.9	20516.2	20853.6	16641.4
	1703.18	52195.9	NaN	NaN	NaN	NaN	86997.4	81353.5	27690.5	NaN
	3292.98	175004	NaN	NaN	NaN	NaN	75530	18284	15222.3	NaN
	298.539	8077.51	NaN	NaN	NaN	NaN	28163.6	22253.2	10562.4	NaN
	28635.6	5719.76	NaN	NaN	NaN	NaN	75971.9	19238.5	17132.1	NaN
	3166.33	667213	NaN	NaN	NaN	NaN	30694.9	40762.4	23947.3	NaN
	210831	149.756	NaN	NaN	NaN	NaN	4722.39	21500	6872.15	NaN
	5357.12	67196.6	NaN	NaN	NaN	NaN	68126.4	65655.5	3363.6	NaN
	587.791	14878	NaN	NaN	NaN	NaN	58000.3	55071.1	33464.9	NaN
	4599.05	26351.9	NaN	NaN	NaN	NaN	27425.8	NaN	6026.21	NaN
	3023.37	1266.38	NaN	NaN	NaN	NaN	45615.9	NaN	38751.1	NaN
	1132.66	5128.69	NaN	NaN	NaN	NaN	1896.3	NaN	12083.5	NaN
	1838.7	9356.02	NaN	NaN	NaN	NaN	99685.4	NaN	20870.3	NaN
	175.64	14741	NaN	NaN	NaN	NaN	151111	NaN	11073.9	NaN
	6854.83	53397.1	NaN	NaN	NaN	NaN	79885.2	NaN	12896.4	NaN
	1596.86	1154.36	NaN	NaN	NaN	NaN	NaN	NaN	NaN	NaN
	2469.26	20489.2	NaN	NaN	NaN	NaN	NaN	NaN	NaN	NaN
	5173	65089.8	NaN	NaN	NaN	NaN	NaN	NaN	NaN	NaN
	NaN	85.5957	NaN	NaN	NaN	NaN	NaN	NaN	NaN	NaN
	NaN	5856.45	NaN	NaN	NaN	NaN	NaN	NaN	NaN	NaN
	NaN	5.02819	NaN	NaN	NaN	NaN	NaN	NaN	NaN	NaN
	NaN	623.723	NaN	NaN	NaN	NaN	NaN	NaN	NaN	NaN
	NaN	2402.64	NaN	NaN	NaN	NaN	NaN	NaN	NaN	NaN
	NaN	231.263	NaN	NaN	NaN	NaN	NaN	NaN	NaN	NaN
	NaN	854.835	NaN	NaN	NaN	NaN	NaN	NaN	NaN	NaN
	NaN	2589.09	NaN	NaN	NaN	NaN	NaN	NaN	NaN	NaN
	NaN	61076.4	NaN	NaN	NaN	NaN	NaN	NaN	NaN	NaN
	NaN	3475.87	NaN	NaN	NaN	NaN	NaN	NaN	NaN	NaN
	NaN	112920	NaN	NaN	NaN	NaN	NaN	NaN	NaN	NaN
	NaN	158282	38196.3	NaN	33495.3	NaN	NaN	NaN	NaN	NaN
	NaN	27844.3	26349.4	NaN	223694	NaN	NaN	NaN	NaN	NaN
	NaN	6341.66	0.03187	NaN	261536	NaN	NaN	NaN	NaN	NaN
	NaN	994.76	97211.7	NaN	56203.2	NaN	NaN	NaN	NaN	NaN
	NaN	7483.52	117559	NaN	10646.7	NaN	NaN	NaN	NaN	NaN
	NaN	1237.73	245359	NaN	21076.6	NaN	NaN	NaN	NaN	NaN
	NaN	504.706	29397	NaN	405129	NaN	0	NaN	NaN	NaN
	NaN	193.071	26321.8	NaN	55675	NaN	0	NaN	NaN	NaN
	NaN	497.383	127605	NaN	27094.6	NaN	0	NaN	NaN	NaN
	NaN	72972.2	74931.3	NaN	15578.8	NaN	NaN	NaN	NaN	NaN
	NaN	NaN	38149.4	NaN	15329.5	NaN	NaN	0	NaN	NaN
	NaN	NaN	17293.7	NaN	22775.2	NaN	NaN	0	NaN	NaN
	NaN	NaN	214481	NaN	2075.59	NaN	NaN	0	NaN	NaN
	NaN	NaN	44783.3	NaN	253288	NaN	NaN	0	NaN	NaN
	NaN	NaN	NaN	NaN	57938.2	NaN	NaN	0	NaN	NaN
	NaN	NaN	NaN	NaN	NaN	NaN	NaN	NaN	NaN	NaN
	NaN	NaN	NaN	NaN	NaN	NaN	NaN	NaN	NaN	NaN
	NaN	NaN	NaN	NaN	NaN	NaN	NaN	NaN	NaN	NaN
	NaN	NaN	NaN	NaN	NaN	NaN	NaN	NaN	NaN	NaN
	NaN	NaN	NaN	NaN	NaN	NaN	NaN	NaN	NaN	NaN
	NaN	NaN	NaN	NaN	NaN	NaN	NaN	NaN	NaN	NaN
	NaN	NaN	NaN	NaN	NaN	NaN	NaN	NaN	NaN	NaN
	NaN	NaN	NaN	NaN	NaN	NaN	NaN	NaN	NaN	NaN
	NaN	NaN	NaN	NaN	NaN	NaN	NaN	NaN	NaN	NaN
	NaN	NaN	NaN	NaN	NaN	NaN	NaN	NaN	NaN	NaN
	NaN	NaN	NaN	NaN	NaN	NaN	NaN	NaN	NaN	NaN
	NaN	NaN	NaN	NaN	NaN	NaN	NaN	NaN	NaN	NaN
	NaN	NaN	NaN	NaN	NaN	NaN	NaN	NaN	NaN	NaN
	NaN	NaN	NaN	NaN	NaN	NaN	NaN	NaN	NaN	NaN
	NaN	NaN	NaN	NaN	NaN	NaN	NaN	NaN	NaN	NaN
	NaN	NaN	NaN	NaN	NaN	NaN	NaN	NaN	NaN	NaN
	NaN	NaN	NaN	NaN	NaN	NaN	NaN	NaN	NaN	NaN
	NaN	0	NaN	NaN	NaN	NaN	NaN	NaN	NaN	NaN
	NaN	0	NaN	NaN	NaN	NaN	NaN	NaN	NaN	NaN
	NaN	0	NaN	NaN	NaN	NaN	NaN	NaN	NaN	NaN
	NaN	0	NaN	NaN	NaN	NaN	NaN	NaN	NaN	NaN
	NaN	0	NaN	NaN	NaN	NaN	NaN	NaN	NaN	NaN
	NaN	0	NaN	NaN	NaN	NaN	NaN	NaN	NaN	NaN
	NaN	0	NaN	NaN	NaN	NaN	NaN	NaN	NaN	NaN
	NaN	0	NaN	NaN	NaN	NaN	NaN	NaN	NaN	NaN
	NaN	0	NaN	NaN	NaN	NaN	NaN	NaN	NaN	NaN
	NaN	0	NaN	NaN	NaN	NaN	NaN	NaN	NaN	NaN
	NaN	0	NaN	NaN	NaN	NaN	NaN	NaN	NaN	NaN
	NaN	0	NaN	NaN	NaN	NaN	NaN	NaN	NaN	NaN
	NaN	0	NaN	NaN	NaN	NaN	NaN	NaN	NaN	NaN
	NaN	0	NaN	NaN	NaN	NaN	NaN	NaN	NaN	NaN
	NaN	0	NaN	NaN	NaN	NaN	NaN	NaN	NaN	NaN
	NaN	0	NaN	NaN	NaN	NaN	NaN	NaN	NaN	NaN
	NaN	NaN	NaN	NaN	NaN	NaN	NaN	NaN	NaN	NaN
	NaN	NaN	NaN	NaN	NaN	NaN	NaN	NaN	NaN	NaN
	NaN	NaN	355019	NaN	NaN	NaN	NaN	NaN	NaN	NaN
	NaN	NaN	339695	NaN	NaN	NaN	NaN	NaN	NaN	NaN
	NaN	NaN	227348	NaN	NaN	NaN	NaN	NaN	NaN	NaN
	NaN	NaN	NaN	NaN	NaN	NaN	NaN	NaN	NaN	NaN
	NaN	NaN	NaN	NaN	NaN	NaN	NaN	NaN	NaN	NaN
	NaN	NaN	NaN	NaN	NaN	NaN	NaN	NaN	NaN	NaN
	NaN	NaN	NaN	NaN	NaN	NaN	NaN	NaN	NaN	NaN
	NaN	NaN	NaN	NaN	NaN	NaN	NaN	NaN	NaN	NaN
	NaN	NaN	NaN	NaN	NaN	NaN	NaN	NaN	NaN	NaN
	NaN	NaN	NaN	NaN	NaN	NaN	NaN	NaN	NaN	NaN
	NaN	NaN	NaN	NaN	NaN	NaN	NaN	NaN	NaN	NaN
	NaN	NaN	NaN	NaN	NaN	NaN	NaN	NaN	NaN	NaN
	NaN	NaN	NaN	NaN	NaN	NaN	NaN	NaN	NaN	NaN
	NaN	NaN	NaN	NaN	NaN	NaN	NaN	NaN	NaN	NaN
	NaN	NaN	NaN	NaN	NaN	NaN	NaN	NaN	NaN	NaN
	NaN	NaN	NaN	NaN	NaN	NaN	NaN	NaN	NaN	NaN
	NaN	NaN	NaN	NaN	NaN	NaN	NaN	NaN	NaN	NaN
	NaN	NaN	NaN	NaN	NaN	NaN	NaN	NaN	NaN	NaN
	NaN	NaN	NaN	NaN	NaN	NaN	NaN	NaN	NaN	NaN
	NaN	NaN	NaN	NaN	NaN	NaN	NaN	NaN	NaN	NaN
	NaN	NaN	NaN	NaN	NaN	NaN	NaN	NaN	NaN	NaN
	NaN	NaN	NaN	NaN	NaN	NaN	NaN	NaN	NaN	NaN
	NaN	NaN	NaN	NaN	NaN	NaN	NaN	NaN	NaN	NaN
	NaN	NaN	NaN	NaN	NaN	NaN	NaN	NaN	NaN	NaN
	NaN	NaN	NaN	NaN	NaN	NaN	NaN	NaN	NaN	NaN
	NaN	NaN	NaN	NaN	NaN	NaN	NaN	NaN	NaN	NaN
	NaN	NaN	NaN	NaN	NaN	NaN	NaN	NaN	NaN	NaN
	NaN	NaN	NaN	NaN	NaN	NaN	NaN	NaN	NaN	NaN
	NaN	NaN	NaN	NaN	NaN	NaN	NaN	NaN	NaN	NaN
	NaN	NaN	NaN	NaN	NaN	NaN	NaN	NaN	NaN	NaN
	NaN	NaN	NaN	NaN	NaN	NaN	NaN	NaN	NaN	NaN
	NaN	NaN	NaN	NaN	NaN	NaN	NaN	NaN	NaN	NaN
	NaN	NaN	NaN	NaN	NaN	NaN	NaN	NaN	NaN	NaN
	NaN	NaN	NaN	NaN	NaN	NaN	NaN	NaN	NaN	NaN
	NaN	NaN	NaN	NaN	NaN	NaN	NaN	NaN	NaN	NaN
	NaN	NaN	NaN	NaN	NaN	NaN	NaN	NaN	NaN	NaN
	NaN	NaN	NaN	NaN	NaN	NaN	NaN	NaN	NaN	NaN
	NaN	NaN	NaN	NaN	NaN	NaN	NaN	NaN	NaN	NaN
	NaN	NaN	NaN	NaN	NaN	NaN	NaN	NaN	NaN	NaN
	NaN	NaN	NaN	NaN	NaN	NaN	NaN	NaN	NaN	NaN
	NaN	NaN	NaN	NaN	NaN	NaN	NaN	NaN	NaN	NaN
	NaN	NaN	NaN	NaN	NaN	NaN	NaN	NaN	NaN	NaN
	NaN	NaN	NaN	NaN	NaN	NaN	NaN	NaN	NaN	NaN
	NaN	NaN	NaN	NaN	NaN	NaN	NaN	NaN	NaN	NaN
	NaN	NaN	NaN	NaN	NaN	NaN	NaN	NaN	NaN	NaN
	NaN	NaN	NaN	NaN	NaN	NaN	NaN	NaN	NaN	NaN
	NaN	NaN	NaN	NaN	NaN	NaN	NaN	NaN	NaN	NaN
	NaN	NaN	NaN	NaN	NaN	NaN	NaN	NaN	NaN	NaN
	NaN	NaN	NaN	NaN	NaN	NaN	NaN	NaN	NaN	NaN
	NaN	NaN	NaN	NaN	NaN	NaN	NaN	NaN	NaN	NaN
	NaN	NaN	NaN	NaN	NaN	NaN	NaN	NaN	NaN	NaN
	NaN	NaN	NaN	NaN	NaN	NaN	NaN	NaN	NaN	NaN
	NaN	NaN	NaN	NaN	NaN	NaN	NaN	NaN	NaN	NaN
	NaN	NaN	NaN	NaN	NaN	NaN	NaN	NaN	NaN	NaN
	NaN	NaN	NaN	NaN	NaN	NaN	NaN	NaN	NaN	NaN
	NaN	NaN	NaN	NaN	NaN	NaN	NaN	NaN	NaN	NaN
	NaN	NaN	NaN	NaN	NaN	NaN	NaN	NaN	NaN	NaN
	NaN	NaN	NaN	NaN	NaN	NaN	NaN	NaN	NaN	NaN
	NaN	NaN	NaN	NaN	NaN	NaN	NaN	NaN	NaN	NaN
	NaN	NaN	NaN	NaN	NaN	NaN	NaN	NaN	NaN	NaN
	NaN	NaN	NaN	NaN	NaN	NaN	NaN	NaN	NaN	NaN
	NaN	NaN	NaN	NaN	NaN	NaN	NaN	NaN	NaN	NaN
	NaN	NaN	NaN	NaN	NaN	NaN	NaN	NaN	NaN	NaN
	NaN	NaN	NaN	NaN	NaN	NaN	NaN	NaN	NaN	NaN
	NaN	NaN	NaN	NaN	NaN	NaN	NaN	NaN	NaN	NaN
	NaN	NaN	NaN	NaN	NaN	NaN	NaN	NaN	NaN	NaN
	NaN	NaN	NaN	NaN	NaN	NaN	NaN	NaN	NaN	NaN
	NaN	NaN	NaN	NaN	NaN	NaN	NaN	NaN	NaN	NaN
	NaN	NaN	NaN	NaN	NaN	NaN	NaN	NaN	NaN	NaN
	NaN	NaN	NaN	NaN	NaN	NaN	NaN	NaN	NaN	NaN
	NaN	NaN	NaN	NaN	NaN	NaN	NaN	NaN	NaN	NaN
	NaN	NaN	NaN	NaN	NaN	NaN	NaN	NaN	NaN	NaN
	NaN	NaN	NaN	NaN	NaN	NaN	NaN	NaN	NaN	NaN
	NaN	NaN	NaN	NaN	NaN	NaN	NaN	NaN	NaN	NaN
	NaN	NaN	NaN	NaN	NaN	NaN	NaN	NaN	NaN	NaN
	NaN	NaN	NaN	NaN	NaN	NaN	NaN	NaN	NaN	NaN
	NaN	NaN	NaN	NaN	NaN	NaN	NaN	NaN	NaN	NaN
	NaN	NaN	NaN	NaN	NaN	NaN	NaN	NaN	NaN	NaN
	NaN	NaN	NaN	NaN	NaN	NaN	NaN	NaN	NaN	NaN
	NaN	NaN	NaN	NaN	NaN	NaN	NaN	NaN	NaN	NaN
	NaN	NaN	NaN	NaN	NaN	NaN	NaN	NaN	NaN	NaN
	NaN	NaN	NaN	NaN	NaN	NaN	NaN	NaN	NaN	NaN
	NaN	NaN	NaN	NaN	NaN	NaN	NaN	NaN	NaN	NaN
	NaN	NaN	NaN	NaN	NaN	NaN	NaN	NaN	NaN	NaN
	NaN	NaN	NaN	NaN	NaN	NaN	NaN	NaN	NaN	NaN
	NaN	NaN	NaN	NaN	NaN	NaN	NaN	NaN	NaN	NaN
	NaN	NaN	NaN	NaN	NaN	NaN	NaN	NaN	NaN	NaN
	NaN	NaN	NaN	NaN	NaN	NaN	NaN	NaN	NaN	NaN
	NaN	NaN	NaN	NaN	NaN	NaN	NaN	NaN	NaN	NaN
	NaN	NaN	NaN	NaN	NaN	NaN	NaN	NaN	NaN	NaN
	NaN	NaN	NaN	NaN	NaN	NaN	NaN	NaN	NaN	NaN
	NaN	NaN	NaN	NaN	NaN	NaN	NaN	NaN	NaN	NaN
	NaN	NaN	NaN	NaN	NaN	NaN	NaN	NaN	NaN	NaN
	NaN	NaN	NaN	NaN	NaN	NaN	NaN	NaN	NaN	NaN
	NaN	NaN	NaN	NaN	NaN	NaN	NaN	NaN	NaN	NaN
	NaN	NaN	NaN	NaN	NaN	NaN	NaN	NaN	NaN	NaN
	NaN	NaN	NaN	NaN	NaN	NaN	NaN	NaN	NaN	NaN
	NaN	NaN	NaN	NaN	NaN	NaN	NaN	NaN	NaN	NaN
	NaN	NaN	NaN	NaN	NaN	NaN	NaN	NaN	NaN	NaN
	NaN	NaN	NaN	NaN	NaN	NaN	NaN	NaN	NaN	NaN
	NaN	NaN	NaN	NaN	NaN	NaN	NaN	NaN	NaN	NaN
	NaN	NaN	NaN	NaN	NaN	NaN	NaN	NaN	NaN	NaN
	NaN	NaN	NaN	NaN	NaN	NaN	NaN	NaN	NaN	NaN
	NaN	NaN	NaN	NaN	NaN	NaN	NaN	NaN	NaN	NaN
	NaN	NaN	NaN	NaN	NaN	NaN	NaN	NaN	NaN	NaN
	NaN	NaN	NaN	NaN	NaN	NaN	NaN	NaN	NaN	NaN
	NaN	NaN	NaN	NaN	NaN	NaN	NaN	NaN	NaN	NaN
	NaN	NaN	NaN	NaN	NaN	NaN	NaN	NaN	NaN	NaN
	NaN	NaN	NaN	NaN	NaN	NaN	NaN	NaN	NaN	NaN
	NaN	NaN	NaN	NaN	NaN	NaN	NaN	NaN	NaN	NaN
	NaN	NaN	NaN	NaN	NaN	NaN	NaN	NaN	NaN	NaN
	NaN	NaN	NaN	NaN	NaN	NaN	NaN	NaN	NaN	NaN
	NaN	NaN	NaN	NaN	NaN	NaN	NaN	NaN	NaN	NaN
	NaN	NaN	NaN	NaN	NaN	NaN	NaN	NaN	NaN	NaN
	NaN	NaN	NaN	NaN	NaN	NaN	NaN	NaN	NaN	NaN
	NaN	NaN	NaN	NaN	NaN	NaN	NaN	NaN	NaN	NaN
	NaN	NaN	NaN	NaN	NaN	NaN	NaN	NaN	NaN	NaN
	NaN	NaN	NaN	NaN	NaN	NaN	NaN	NaN	NaN	NaN
	NaN	NaN	NaN	NaN	NaN	NaN	NaN	NaN	NaN	NaN
	NaN	NaN	NaN	NaN	NaN	NaN	NaN	NaN	NaN	NaN
	NaN	NaN	NaN	NaN	NaN	NaN	NaN	NaN	NaN	NaN
	NaN	NaN	NaN	NaN	NaN	NaN	NaN	NaN	NaN	NaN
	NaN	NaN	NaN	NaN	NaN	NaN	NaN	NaN	NaN	NaN
	NaN	NaN	NaN	NaN	NaN	NaN	NaN	NaN	NaN	NaN
	NaN	NaN	NaN	NaN	NaN	NaN	NaN	NaN	NaN	NaN
	NaN	NaN	NaN	NaN	NaN	NaN	NaN	NaN	NaN	NaN
	NaN	NaN	NaN	NaN	NaN	NaN	NaN	NaN	NaN	NaN
	NaN	NaN	NaN	NaN	NaN	NaN	NaN	NaN	NaN	NaN
	NaN	NaN	NaN	NaN	NaN	NaN	NaN	NaN	NaN	NaN
	NaN	NaN	NaN	NaN	NaN	NaN	NaN	NaN	NaN	NaN
	NaN	NaN	NaN	NaN	NaN	NaN	NaN	NaN	NaN	NaN
	NaN	NaN	NaN	NaN	NaN	NaN	NaN	NaN	NaN	NaN
	NaN	NaN	NaN	NaN	NaN	NaN	NaN	NaN	NaN	NaN
	NaN	NaN	NaN	NaN	NaN	NaN	NaN	NaN	NaN	NaN
	NaN	NaN	NaN	NaN	NaN	NaN	NaN	NaN	NaN	NaN
	NaN	NaN	NaN	NaN	NaN	NaN	NaN	NaN	NaN	NaN
	NaN	NaN	NaN	NaN	NaN	NaN	NaN	NaN	NaN	NaN
	NaN	NaN	NaN	NaN	NaN	NaN	NaN	NaN	NaN	NaN
	NaN	NaN	NaN	NaN	NaN	NaN	NaN	NaN	NaN	NaN
	NaN	NaN	NaN	NaN	NaN	NaN	NaN	NaN	NaN	NaN
	NaN	NaN	NaN	NaN	NaN	NaN	NaN	NaN	NaN	NaN
	NaN	NaN	NaN	NaN	NaN	NaN	NaN	NaN	NaN	NaN
	NaN	NaN	NaN	NaN	NaN	NaN	NaN	NaN	NaN	NaN
	NaN	NaN	NaN	NaN	NaN	NaN	NaN	NaN	NaN	NaN
	NaN	NaN	NaN	NaN	NaN	NaN	NaN	NaN	NaN	NaN
	NaN	NaN	NaN	NaN	NaN	NaN	NaN	NaN	NaN	NaN
	NaN	NaN	NaN	NaN	NaN	NaN	NaN	NaN	NaN	NaN
	NaN	NaN	NaN	NaN	NaN	NaN	NaN	NaN	NaN	NaN
	NaN	NaN	NaN	NaN	NaN	NaN	NaN	NaN	NaN	NaN
	NaN	NaN	NaN	NaN	NaN	NaN	NaN	NaN	NaN	NaN

## Sheet: 3d
3d	rupture R54
	ctrl.	paBleb	Y-27632	ML-7	Cytoch. D	SMIFH2	CK666
	RGD-q-54pN	50uM	10uM	10uM	10uM	50uM ?	50uM ?
	17771.3	65320.3	32951.9	209154	67.863	20205.5	16170.4
	295623	10048.5	27602.8	21871.1	10740.5	10329	25603.2
	83939.9	35839.3	1002.95	203801	3178.04	9225.79	76313.2
	32606	42518	92966.8	72328.5	7162.5	49538.9	5092.67
	465164	18839.4	313.026	20626.2	22013.6	1525.96	213828
	95623	913.111	202351	81132.5	4698.2	678.961	57899.9
	154451	65999.7	82005.7	24731.2	1161.17	5159.85	61395.1
	58333.4	122513	2099.04	8555.85	5383.38	186.284	86304
	269211	1991.11	213164	1276.96	8403.82	14205.3	59145.5
	97578.4	133541	257493	13470.1	304.96	20683.4	165680
	125726	4787.17	24579.2	86799.4	8900.9	13693.8	55770.2
	55446.5	18359.4	1664.3	2818.3	5085.62	154.069	372947
	745946	66421.2	26062.1	122391	2240.23	8336.97	278328
	17116.5	64247.5	15094.2	14105.3	2343.5	1051.47	128110
	18936.3	2240.38	24189.8	73767.9	2969.25	6382.77	119510
	191373	15374	111488	7008.06	5976.84	1540.09	44849.3
	70199.1	28040.7	NaN	22300.7	8063.46	91.5891	26784.1
	8021.99	82129.6	NaN	62685.4	1805.66	19.8863	57256.2
	173063	259983	NaN	18824	6248.58	3068.18	40260.4
	45313.4	14454.1	NaN	NaN	219.697	283.879	254504
	215575	33339.5	NaN	NaN	1275.24	2638.75	78433.1
	21041.3	8191.91	NaN	NaN	4441.93	550.619	17209.1
	186007	16373.6	NaN	NaN	2661.05	2353.51	18224.8
	105125	7661.97	NaN	NaN	8292.53	1550.38	15954.3
	208634	NaN	NaN	NaN	981.517	1129.71	38193.2
	217456	NaN	NaN	NaN	8169.19	2385.51	64581.1
	149060	NaN	NaN	NaN	38203.1	0	29950.4
	85758.2	NaN	NaN	NaN	7921.39	5574.22	64778.6
	103904	NaN	NaN	NaN	NaN	19591.9	24828
	20778.9	NaN	NaN	NaN	NaN	23177.6	NaN
	31993	NaN	NaN	NaN	NaN	436.712	NaN
	126713	NaN	NaN	NaN	NaN	3881.36	NaN
	14064.4	NaN	NaN	NaN	NaN	311.973	NaN
	NaN	NaN	NaN	NaN	NaN	3893.43	NaN
	NaN	NaN	NaN	NaN	NaN	7064.98	NaN
	NaN	NaN	NaN	NaN	NaN	659.971	NaN
	NaN	NaN	NaN	NaN	NaN	NaN	NaN
	NaN	NaN	NaN	NaN	NaN	NaN	NaN
	NaN	NaN	NaN	NaN	NaN	NaN	NaN
	NaN	NaN	NaN	NaN	NaN	NaN	NaN
	NaN	NaN	NaN	NaN	NaN	NaN	NaN
	NaN	NaN	NaN	NaN	NaN	NaN	NaN
	NaN	NaN	NaN	NaN	NaN	NaN	NaN
	NaN	NaN	NaN	NaN	NaN	NaN	NaN
	NaN	NaN	NaN	NaN	NaN	NaN	NaN
	NaN	NaN	NaN	NaN	NaN	NaN	NaN
	NaN	NaN	NaN	NaN	NaN	NaN	NaN
	NaN	NaN	NaN	NaN	NaN	NaN	NaN
	NaN	NaN	NaN	NaN	NaN	NaN	NaN
	NaN	NaN	NaN	NaN	NaN	NaN	NaN
	30749.4	33202.7	52593	44457.7	11636.6	3254.78	6280.28
	211643	909.485	17384.6	17548.1	8554.02	5115.87	71259.3
	3342.72	34751.7	6374.84	9285.28	6460.37	156.659	169397
	4662.35	31741.1	101094	24958.4	2443.83	7558.35	56667.2
	809.426	7668.89	18306.9	7118.57	6348.9	2133.79	34426.7
	64383.1	43386.5	15164.3	63606.4	94.0132	336.935	12755.3
	80442.1	6471.83	58257.3	319203	2913.91	2713.82	75936.8
	107937	50433.7	178509	13201.8	925.903	2049.11	34275.7
	67500.9	52658	165109	2396.15	5428.99	5528.01	164586
	14290.9	683.8	74062.4	5927.69	249.352	6235.84	8109.25
	412568	125394	208905	29200.5	1578.4	7087.32	31651.2
	3363.78	39755.7	20174.2	332.13	144.154	10045.6	30939.6
	71248.9	3812.79	39491	42002.6	2946.3	455.053	249855
	213844	130245	53867.7	103499	18908.4	8134.47	13243.4
	4171.66	12384.6	NaN	NaN	1180.99	3432.91	23505.5
	2977.22	36598.2	NaN	NaN	21556.4	26516.6	86759.5
	NaN	8804.17	NaN	NaN	48480.6	11469.9	52581.4
	NaN	26183.8	NaN	NaN	12592.4	8155.28	86970.5
	NaN	NaN	NaN	NaN	185.717	2011.14	50896.6
	NaN	NaN	NaN	NaN	15276.5	83.8025	57463.3
	NaN	NaN	NaN	NaN	NaN	3824.54	206145
	NaN	NaN	NaN	NaN	NaN	16791.7	746.137
	NaN	NaN	NaN	NaN	NaN	2470.38	NaN
	NaN	NaN	NaN	NaN	NaN	23459.2	NaN
	NaN	NaN	NaN	NaN	NaN	6669.44	NaN
	NaN	NaN	NaN	NaN	NaN	5086.45	NaN
	NaN	NaN	NaN	NaN	NaN	9262.97	NaN
	NaN	NaN	NaN	NaN	NaN	2980.1	NaN
	NaN	NaN	NaN	NaN	NaN	521.751	NaN
	NaN	NaN	NaN	NaN	NaN	9485.29	NaN
	NaN	NaN	NaN	NaN	NaN	1319.75	NaN
	NaN	NaN	NaN	NaN	NaN	10256.6	NaN
	NaN	NaN	NaN	NaN	NaN	2096.83	NaN
	NaN	NaN	NaN	NaN	NaN	201.857	NaN
	NaN	NaN	NaN	NaN	NaN	20094.6	NaN
	NaN	NaN	NaN	NaN	NaN	NaN	NaN
	NaN	NaN	NaN	NaN	NaN	NaN	NaN
	NaN	NaN	NaN	NaN	NaN	NaN	NaN
	NaN	NaN	NaN	NaN	NaN	NaN	NaN
	NaN	NaN	NaN	NaN	NaN	NaN	NaN
	NaN	NaN	NaN	NaN	NaN	NaN	NaN
	NaN	NaN	NaN	NaN	NaN	NaN	NaN
	NaN	NaN	NaN	NaN	NaN	NaN	NaN
	NaN	NaN	NaN	NaN	NaN	NaN	NaN
	NaN	NaN	NaN	NaN	NaN	NaN	NaN
	NaN	NaN	NaN	NaN	NaN	NaN	NaN
	NaN	NaN	NaN	NaN	NaN	NaN	NaN
	NaN	NaN	NaN	NaN	NaN	NaN	NaN
	NaN	NaN	NaN	NaN	NaN	NaN	NaN
	NaN	NaN	NaN	NaN	NaN	NaN	NaN
	171872	NaN	44445.8	71993.8	NaN	NaN	NaN
	22580	NaN	19260.1	184960	NaN	NaN	NaN
	98922.7	NaN	142929	7177.77	NaN	NaN	NaN
	43245.2	NaN	58641.6	35690.2	NaN	NaN	NaN
	7718.85	NaN	4735.48	11657.5	NaN	NaN	NaN
	231035	NaN	35166.4	7655.71	NaN	NaN	NaN
	58189.5	NaN	6050.72	10874.4	NaN	NaN	NaN
	109490	NaN	9436.22	64721.2	NaN	NaN	NaN
	2571.59	NaN	18672.8	3788.19	NaN	NaN	NaN
	36242.6	NaN	2489.49	161784	NaN	NaN	NaN
	13849.3	NaN	14257.4	2450.82	NaN	NaN	NaN
	17159.5	NaN	20354.7	17346.3	NaN	NaN	NaN
	63216.9	NaN	69735.3	2767.2	NaN	NaN	NaN
	250226	NaN	3988.51	24021.9	NaN	NaN	NaN
	120683	NaN	3778.48	37681.9	NaN	NaN	NaN
	NaN	NaN	2998.3	438755	NaN	NaN	NaN
	NaN	NaN	82158.3	164782	NaN	NaN	NaN
	NaN	NaN	13716.7	22201.4	NaN	NaN	NaN
	NaN	NaN	78993.3	49223.2	NaN	NaN	NaN
	NaN	NaN	42893.9	32885.1	NaN	NaN	NaN
	NaN	NaN	4342.29	25455.4	NaN	NaN	NaN
	NaN	NaN	NaN	230065	NaN	NaN	NaN
	NaN	NaN	NaN	3148.03	NaN	NaN	NaN
	NaN	NaN	NaN	22966.4	NaN	NaN	NaN
	NaN	NaN	NaN	8041.92	NaN	NaN	NaN
	NaN	NaN	NaN	992.025	NaN	NaN	NaN
	NaN	NaN	NaN	3738.14	NaN	NaN	NaN
	NaN	NaN	NaN	80835.9	NaN	NaN	NaN
	NaN	NaN	NaN	27604.5	NaN	NaN	NaN
	NaN	NaN	NaN	76169.8	NaN	NaN	NaN
	NaN	NaN	NaN	121711	NaN	NaN	NaN
	NaN	NaN	NaN	13868	NaN	NaN	NaN
	NaN	NaN	NaN	8487.39	NaN	NaN	NaN
	NaN	NaN	NaN	9949.05	NaN	NaN	NaN
	NaN	NaN	NaN	2157.88	NaN	NaN	NaN
	NaN	NaN	NaN	NaN	NaN	NaN	NaN
	NaN	NaN	NaN	NaN	NaN	NaN	NaN
	NaN	NaN	NaN	NaN	NaN	NaN	NaN
	NaN	NaN	NaN	NaN	NaN	NaN	NaN
	NaN	NaN	NaN	NaN	NaN	NaN	NaN
	NaN	NaN	NaN	NaN	NaN	NaN	NaN
	NaN	NaN	NaN	NaN	NaN	NaN	NaN
	NaN	NaN	NaN	NaN	NaN	NaN	NaN
	NaN	NaN	NaN	NaN	NaN	NaN	NaN
	NaN	NaN	NaN	NaN	NaN	NaN	NaN
	NaN	NaN	NaN	NaN	NaN	NaN	NaN
	NaN	NaN	NaN	NaN	NaN	NaN	NaN
	NaN	NaN	NaN	NaN	NaN	NaN	NaN
	NaN	NaN	NaN	NaN	NaN	NaN	NaN
	NaN	NaN	NaN	NaN	NaN	NaN	NaN
	33495.3	NaN	NaN	NaN	NaN	NaN	NaN
	223694	NaN	NaN	NaN	NaN	NaN	NaN
	261536	NaN	NaN	NaN	NaN	NaN	NaN
	56203.2	NaN	NaN	NaN	NaN	NaN	NaN
	10646.7	NaN	NaN	NaN	NaN	NaN	NaN
	21076.6	NaN	NaN	NaN	NaN	NaN	NaN
	405129	NaN	NaN	NaN	NaN	NaN	NaN
	55675	NaN	NaN	NaN	NaN	NaN	NaN
	27094.6	NaN	NaN	NaN	NaN	NaN	NaN
	15578.8	NaN	NaN	NaN	NaN	NaN	NaN
	15329.5	NaN	NaN	NaN	NaN	NaN	NaN
	22775.2	NaN	NaN	NaN	NaN	NaN	NaN
	2075.59	NaN	NaN	NaN	NaN	NaN	NaN
	253288	NaN	NaN	NaN	NaN	NaN	NaN
	57938.2	NaN	NaN	NaN	NaN	NaN	NaN
	NaN	NaN	NaN	NaN	NaN	NaN	NaN
	NaN	NaN	NaN	NaN	NaN	NaN	NaN
	NaN	NaN	NaN	NaN	NaN	NaN	NaN
	NaN	NaN	NaN	NaN	NaN	NaN	NaN
	NaN	NaN	NaN	NaN	NaN	NaN	NaN

[truncated: 19 more sheets: 3e, 3f, 4c, 4f, 5i, 6b, 6e, 6f, 6g, 6i, 7a, 8c, 8d, 8e, 9b, 9c, 9d, 9f, 9g]
