# Supplementary material for: Single-molecule characterization of subtype-specific β1 integrin mechanics
Source: Nat Commun. 2022 Dec 3;13:7471. doi: 10.1038/s41467-022-35173-w (PMC9719539; doi:10.1038/s41467-022-35173-w)
Supplement: Supplementary file 8 — Source Data [file 41467_2022_35173_MOESM8_ESM.zip › Source Data_IntegrinSubtype_SupplementaryFig.xlsx]

## Sheet: 1b
1b
	TGT (nM)	Intensity	err	Density	err
	0.01	1.08866	0.28651	--	--
	0.1	3.17785	0.15088	--	--
	0.3	4.19524	0.22554	--	--
	1	7.71801	0.40209	--	--
	10	39.5606	8.12684	176.193	12.109
	100	271.435	21.6688	1618.15	104.427
	1000	--	--	3751.72	214.217

## Sheet: 1c
1c
	TGT (nM)	RGD	err	TGT (nM)	LDVP	err
	0	0	0	0	0	0
	1	0.00565	0.00565	0.01	0.05399	0.05399
	3	0.03764	0.01997	0.1	0	0
	10	0.42424	0.06408	0.3	0.87847	0.04522
	30	0.89684	0.01478	1	0.96226	0.01257
	100	0.95239	0.01985	10	0.97118	0.00549
	--	--	--	100	0.98734	0.00559

## Sheet: 3b
3b	intensity						population
		DNase 0.1	err	DNase 0.2	err			spread	err	shrunk	err	detached	err
	before	19795.1	3529.88	19508.6	739.278		before	0.99567	0.00433	0	0	0.00433	0.00433
	5 min	354.906	156.469	244.488	64.5928		DNase I	0	0	0.08011	0.02824	0.91989	0.02824
	10 min	230.549	114.119	235.064	63.5312
							data points
								before			DNase I
								1	2	3	1	2	3
							detached	1.2987	0	0	94.3662	86.3636	95.2381
							shrunk	0	0	0	5.6338	13.6364	4.7619
							spread	98.7013	100	100	0	0	0

## Sheet: 4a
4a
	Time (s)	Cy3		intensiy dec.	count		Time (s)	AF647		intensiy inc.	count
	-24	34832.2		1500	0		0	81.2824		3000	1
	-22	34569.2		3500	0		2	-743.718		5000	6
	-20	31214.2		5500	0		4	-203.718		7000	15
	-18	29498.2		7500	1		6	-503.718		9000	12
	-16	27245.2		9500	11		8	-273.718		11000	10
	-14	27169.2		11500	20		10	-574.718		13000	3
	-12	22979.3		13500	11		12	-309.718		15000	1
	-10	22325.1		15500	5		14	-869.718		17000	3
	-8	21255.2		17500	2		16	-830.718		19000	0
	-6	23797		19500	0		18	-26.7176		21000	1
	-4	23402		21500	0		20	951.282
	-2	22729.7		23500	0		22	6290.28
	0	16072.6		25500	0		24	5879.28
	2	13837.1		27500	0		26	5149.28
	4	14513.5		29500	0		28	6369.28
	6	16625.4					30	7323.28
	8	16213					32	5927.28
	10	11133.3					34	5207.28
	12	12820					36	5922.28
	14	11658.7					38	5183.28
	16	15234.3					40	7116.28
	18	18200.3					42	5596.28
	20	14439					44	-952.718
	22	12145.2					46	370.282
	24	12313.3					48	410.282
	26	12508.1					50	-756.718
	28	1573					52	-302.718
	30	-828.03					54	-1100.72
	32	1522.52					56	552.282
	34	-408.354					58	214.282
	36	-223.715					60	-202.718
	38	610.14					62	486.282
	40	1989.41					64	404.282
	42	318.904					66	-245.718
	44	354.964					68	542.282
	46	-134.735					70	178.282
	48	-340.995					72	938.282
	50	-42.9211					74	999.282
	52	-198.614					76	477.282
	54	-216.348					78	781.282
	56	-210.521					80	255.282
	58	180.81					82	261.282
	60	-742.45					84	-535.718
	62	-899.937					86	914.282
	64	-110.814					88	278.282
	66	-146.413					90	806.282
	68	13.7247					92	315.282
	70	-798.053					94	1097.28
	72	-61.4892					96	409.282
	74	-673.502					98	709.282
	76	-957.285					100	1022.28
	78	-891.837					102	681.282
	80	-355.174					104	1376.28
	82	-40.722					106	855.282
	84	-1000					108	1106.28
	86	-838.223					110	1319.28
	88	-33.2973					112	143.282
	90	-720.659					114	919.282
	92	-464.068					116	1016.28
	94	-331.138					118	63.2824
							120	-309.718
							122	657.282
							124	341.282
							126	756.282
							128	58.2824
							130	-897.718
							132	283.282
							134	-190.718
							136	974.282
							138	238.282
							140	69.2824
							142	724.282
							144	-553.718
							146	382.282
							148	-267.718
							150	447.282
							152	525.282
							154	1114.28
							156	1141.28
							158	1003.28
							160	799.282
							162	1726.28
							164	1890.28
							166	1124.28

## Sheet: 5a
5a
		mean	err
	control	15.8527	2.3907
	w RGD	0	0
	data points
	Control	0.19444	0.08824	0.17143	0.18
	+RGD	0	0	0	0

## Sheet: 8b
8b	FA aspect ratio
	Ctrl	anti-aVb1
	1.523	1.21
	4.227	1.257
	2.847	1.507
	2.788	1.144
	1.619	1.337
	1.43	2.052
	1.848	1.377
	2.751	1.082
	1.788	1.268
	2.191	1.346
	2.132	1.474
	1.925	1.495
	3.085	1.21
	1.211	1.257
	2.736	1.507
	1.732	1.144
	5.51	1.337
	1.523	2.052
	4.227	1.377
	2.847	1.082
	2.788	1.268
	1.619	1.346
	1.43	1.474
	1.848	1.495
	2.751	1.295
	1.788	1.362
	2.191	2.045
	2.132	1.709
	1.925	1.585
	3.085	5.323
	1.211	1.585
	2.736	1.655
	1.732	1.298
	5.51	1.668
	3.841	1.338
	9.778	1.21
	7.948	1.257
	2.012	1.507
	3.973	1.144
	2.145	1.337
	3.381	2.052
	3.339	1.377
	4.919	1.082
	2.983	1.268
	2.331	1.346
	2.527	1.474
	4.036	1.495
	4.043	1.295
	1.64	1.362
	4.777	2.045
	2.957	1.709
	1.523	1.585
	4.227	5.323
	2.847	1.585
	2.788	1.655
	1.619	1.298
	1.43	1.668
	1.848	1.338
	2.751	1.459
	1.788	1.783
	2.191	1.21
	2.132	1.523
	1.925	3.993
	3.085	3.322
	1.211	3.274
	2.736	1.591
	1.732	1.325
	5.51	3.122
	3.841	2.155
	9.778	1.586
	7.948	1.711
	2.012	1.224
	3.973	1.671
	2.145	3.517
	3.381	1.275
	3.339	1.331
	4.919	1.731
	2.983	1.21
	2.331	1.257
	2.527	1.507
	4.036	1.144
	4.043	1.337
	1.64	2.052
	4.777	1.377
	2.957	1.082
	5.401	1.268
	2.195	1.346
	6.787	1.474
	1.585	1.495
	6.287	1.295
	4.367	1.362
	1.471	2.045
	2.24	1.709
	1.668	1.585
	4.111	5.323
	3.941	1.585
	1.858	1.655
	4.772	1.298
	2.466	1.668
	2.065	1.338
	1.992	1.459
	2.535	1.783
	1.804	1.21
	4.334	1.523
	5.952	3.993
	2.584	3.322
	1.312	3.274
	2.881	1.591
	2.071	1.325
	3.88	3.122
	1.523	2.155
	4.227	1.586
	2.847	1.711
	2.788	1.224
	1.619	1.671
	1.43	3.517
	1.848	1.275
	2.751	1.331
	1.788	1.731
	2.191	3.601
	2.132	1.455
	1.925	3.92
	3.085	2.317
	1.211	1.706
	2.736	1.625
	1.732	2.281
	5.51	1.21
	3.841	1.257
	9.778	1.507
	7.948	1.144
	2.012	1.337
	3.973	2.052
	2.145	1.377
	3.381	1.082
	3.339	1.268
	4.919	1.346
	2.983	1.474
	2.331	1.495
	2.527	1.295
	4.036	1.362
	4.043	2.045
	1.64	1.709
	4.777	1.585
	2.957	5.323
	5.401	1.585
	2.195	1.655
	6.787	1.298
	1.585	1.668
	6.287	1.338
	4.367	1.459
	1.471	1.783
	2.24	1.21
	1.668	1.523
	4.111	3.993
	3.941	3.322
	1.858	3.274
	4.772	1.591
	2.466	1.325
	2.065	3.122
	1.992	2.155
	2.535	1.586
	1.804	1.711
	4.334	1.224
	5.952	1.671
	2.584	3.517
	1.312	1.275
	2.881	1.331
	2.071	1.731
	3.88	3.601
	1.813	1.455
	1.495	3.92
	1.702	2.317
	1.318	1.706
	1.693	1.625
	1.682	2.281
	1.412	1.27
	2.947	2.73
	1.62	2.895
	1.602	3.386
	1.271	4.371
	6.62	1.265
	1.374	4.395
	1.959	1.818
	2.561	3.193
	1.951	2.751
	1.241	3.592
	1.936	3.119
	1.163	7.313
	2.037	1.689
	3.559	3.43
	2.005	2.016
	1.523	3.269
	4.227	2.976
	2.847	2.198
	2.788	1.872
	1.619	1.21
	1.43	1.257
	1.848	1.507
	2.751	1.144
	1.788	1.337
	2.191	2.052
	2.132	1.377
	1.925	1.082
	3.085	1.268
	1.211	1.346
	2.736	1.474
	1.732	1.495
	5.51	1.295
	3.841	1.362
	9.778	2.045
	7.948	1.709
	2.012	1.585
	3.973	5.323
	2.145	1.585
	3.381	1.655
	3.339	1.298
	4.919	1.668
	2.983	1.338
	2.331	1.459
	2.527	1.783
	4.036	1.21
	4.043	1.523
	1.64	3.993
	4.777	3.322
	2.957	3.274
	5.401	1.591
	2.195	1.325
	6.787	3.122
	1.585	2.155
	6.287	1.586
	4.367	1.711
	1.471	1.224
	2.24	1.671
	1.668	3.517
	4.111	1.275
	3.941	1.331
	1.858	1.731
	4.772	3.601
	2.466	1.455
	2.065	3.92
	1.992	2.317
	2.535	1.706
	1.804	1.625
	4.334	2.281
	5.952	1.27
	2.584	2.73
	1.312	2.895
	2.881	3.386
	2.071	4.371
	3.88	1.265
	1.813	4.395
	1.495	1.818
	1.702	3.193
	1.318	2.751
	1.693	3.592
	1.682	3.119
	1.412	7.313
	2.947	1.689
	1.62	3.43
	1.602	2.016
	1.271	3.269
	6.62	2.976
	1.374	2.198
	1.959	1.872
	2.561	2.031
	1.951	2.066
	1.241	1.41
	1.936	1.869
	1.163	1.486
	2.037	1.375
	3.559	2.59
	2.005	2.235
	1.319	1.208
	1.798	1.739
	1.266	1.52
	2.276	1.18
	1.889	1.312
	1.094	1.777
	2.143	2.248
	3.033	1.192
	1.891	1.417
	2.177	1.917
	2.244	1.783
	1.542	1.295
	2.686	1.743
	1.98	1.301
	1.997	1.502
	1.354	1.224
	1.699	1.546
	1.396	1.414
	2.502	1.089
	1.261	1.577
	1.528	1.053
	4.727	1.332
	1.734	1.147
	2.855	1.915
	3.911	1.298
	2.807	1.313
	3.445	1.297
	1.523	1.894
	4.227	3.142
	2.847	1.309
	2.788	1.152
	1.619	1.145
	1.43	1.21
	1.848	1.257
	2.751	1.507
	1.788	1.144
	2.191	1.337
	2.132	2.052
	1.925	1.377
	3.085	1.082
	1.211	1.268
	2.736	1.346
	1.732	1.474
	5.51	1.495
	3.841	1.295
	9.778	1.362
	7.948	2.045
	2.012	1.709
	3.973	1.585
	2.145	5.323
	3.381	1.585
	3.339	1.655
	4.919	1.298
	2.983	1.668
	2.331	1.338
	2.527	1.459
	4.036	1.783
	4.043	1.21
	1.64	1.523
	4.777	3.993
	2.957	3.322
	5.401	3.274
	2.195	1.591
	6.787	1.325
	1.585	3.122
	6.287	2.155
	4.367	1.586
	1.471	1.711
	2.24	1.224
	1.668	1.671
	4.111	3.517
	3.941	1.275
	1.858	1.331
	4.772	1.731
	2.466	3.601
	2.065	1.455
	1.992	3.92
	2.535	2.317
	1.804	1.706
	4.334	1.625
	5.952	2.281
	2.584	1.27
	1.312	2.73
	2.881	2.895
	2.071	3.386
	3.88	4.371
	1.813	1.265
	1.495	4.395
	1.702	1.818
	1.318	3.193
	1.693	2.751
	1.682	3.592
	1.412	3.119
	2.947	7.313
	1.62	1.689
	1.602	3.43
	1.271	2.016
	6.62	3.269
	1.374	2.976
	1.959	2.198
	2.561	1.872
	1.951	2.031
	1.241	2.066
	1.936	1.41
	1.163	1.869
	2.037	1.486
	3.559	1.375
	2.005	2.59
	1.319	2.235
	1.798	1.208
	1.266	1.739
	2.276	1.52
	1.889	1.18
	1.094	1.312
	2.143	1.777
	3.033	2.248
	1.891	1.192
	2.177	1.417
	2.244	1.917
	1.542	1.783
	2.686	1.295
	1.98	1.743
	1.997	1.301
	1.354	1.502
	1.699	1.224
	1.396	1.546
	2.502	1.414
	1.261	1.089
	1.528	1.577
	4.727	1.053
	1.734	1.332
	2.855	1.147
	3.911	1.915
	2.807	1.298
	3.445	1.313
	4.923	1.297
	1.697	1.894
	1.348	3.142
	1.485	1.309
	1.234	1.152
	1.4	1.145
	5.34	3.473
	1.313	1.426
	1.716	1.399
	5.013	1.401
	1.993	1.399
	2.096	1.532
	1.196	3.87
	1.673	2.689
	2.681	1.415
	3.838	1.655
	1.335	2.436
	2.808	1.21
	3.373	1.257
	2.436	1.507
	1.448	1.144
	1.523	1.337
	4.227	2.052
	2.847	1.377
	2.788	1.082
	1.619	1.268
	1.43	1.346
	1.848	1.474
	2.751	1.495
	1.788	1.295
	2.191	1.362
	2.132	2.045
	1.925	1.709
	3.085	1.585
	1.211	5.323
	2.736	1.585
	1.732	1.655
	5.51	1.298
	3.841	1.668
	9.778	1.338
	7.948	1.459
	2.012	1.783
	3.973	1.21
	2.145	1.523
	3.381	3.993
	3.339	3.322
	4.919	3.274
	2.983	1.591
	2.331	1.325
	2.527	3.122
	4.036	2.155
	4.043	1.586
	1.64	1.711
	4.777	1.224
	2.957	1.671
	5.401	3.517
	2.195	1.275
	6.787	1.331
	1.585	1.731
	6.287	3.601
	4.367	1.455
	1.471	3.92
	2.24	2.317
	1.668	1.706
	4.111	1.625
	3.941	2.281
	1.858	1.27
	4.772	2.73
	2.466	2.895
	2.065	3.386
	1.992	4.371
	2.535	1.265
	1.804	4.395
	4.334	1.818
	5.952	3.193
	2.584	2.751
	1.312	3.592
	2.881	3.119
	2.071	7.313
	3.88	1.689
	1.813	3.43
	1.495	2.016
	1.702	3.269
	1.318	2.976
	1.693	2.198
	1.682	1.872
	1.412	2.031
	2.947	2.066
	1.62	1.41
	1.602	1.869
	1.271	1.486
	6.62	1.375
	1.374	2.59
	1.959	2.235
	2.561	1.208
	1.951	1.739
	1.241	1.52
	1.936	1.18
	1.163	1.312
	2.037	1.777
	3.559	2.248
	2.005	1.192
	1.319	1.417
	1.798	1.917
	1.266	1.783
	2.276	1.295
	1.889	1.743
	1.094	1.301
	2.143	1.502
	3.033	1.224
	1.891	1.546
	2.177	1.414
	2.244	1.089
	1.542	1.577
	2.686	1.053
	1.98	1.332
	1.997	1.147
	1.354	1.915
	1.699	1.298
	1.396	1.313
	2.502	1.297
	1.261	1.894
	1.528	3.142
	4.727	1.309
	1.734	1.152
	2.855	1.145
	3.911	3.473
	2.807	1.426
	3.445	1.399
	4.923	1.401
	1.697	1.399
	1.348	1.532
	1.485	3.87
	1.234	2.689
	1.4	1.415
	5.34	1.655
	1.313	2.436
	1.716	3.637
	5.013	4.446
	1.993	2.535
	2.096	2.478
	1.196	1.701
	1.673	2.913
	2.681	2.518
	3.838	1.73
	1.335	1.768
	2.808	3.325
	3.373	2.286
	2.436	3.389
	1.448	1.21
	3.152	1.257
	3.65	1.507
	1.469	1.144
	2.502	1.337
	6.141	2.052
	5.021	1.377
	1.592	1.082
	4.942	1.268
	2.866	1.346
	4.374	1.474
	4.021	1.495
	1.756	1.295
	4.324	1.362
	1.065	2.045
	2.723	1.709
	2.634	1.585
	4.431	5.323
	2.263	1.585
	1.944	1.655
	5.177	1.298
	4.179	1.668
	6.074	1.338
	1.523	1.459
	4.227	1.783
	2.847	1.21
	2.788	1.523
	1.619	3.993
	1.43	3.322
	1.848	3.274
	2.751	1.591
	1.788	1.325
	2.191	3.122
	2.132	2.155
	1.925	1.586
	3.085	1.711
	1.211	1.224
	2.736	1.671
	1.732	3.517
	5.51	1.275
	3.841	1.331
	9.778	1.731
	7.948	3.601
	2.012	1.455
	3.973	3.92
	2.145	2.317
	3.381	1.706
	3.339	1.625
	4.919	2.281
	2.983	1.27
	2.331	2.73
	2.527	2.895
	4.036	3.386
	4.043	4.371
	1.64	1.265
	4.777	4.395
	2.957	1.818
	5.401	3.193
	2.195	2.751
	6.787	3.592
	1.585	3.119
	6.287	7.313
	4.367	1.689
	1.471	3.43
	2.24	2.016
	1.668	3.269
	4.111	2.976
	3.941	2.198
	1.858	1.872
	4.772	2.031
	2.466	2.066
	2.065	1.41
	1.992	1.869
	2.535	1.486
	1.804	1.375
	4.334	2.59
	5.952	2.235
	2.584	1.208
	1.312	1.739
	2.881	1.52
	2.071	1.18
	3.88	1.312
	1.813	1.777
	1.495	2.248
	1.702	1.192
	1.318	1.417
	1.693	1.917
	1.682	1.783
	1.412	1.295
	2.947	1.743
	1.62	1.301
	1.602	1.502
	1.271	1.224
	6.62	1.546
	1.374	1.414
	1.959	1.089
	2.561	1.577
	1.951	1.053
	1.241	1.332
	1.936	1.147
	1.163	1.915
	2.037	1.298
	3.559	1.313
	2.005	1.297
	1.319	1.894
	1.798	3.142
	1.266	1.309
	2.276	1.152
	1.889	1.145
	1.094	3.473
	2.143	1.426
	3.033	1.399
	1.891	1.401
	2.177	1.399
	2.244	1.532
	1.542	3.87
	2.686	2.689
	1.98	1.415
	1.997	1.655
	1.354	2.436
	1.699	3.637
	1.396	4.446
	2.502	2.535
	1.261	2.478
	1.528	1.701
	4.727	2.913
	1.734	2.518
	2.855	1.73
	3.911	1.768
	2.807	3.325
	3.445	2.286
	4.923	3.389
	1.697	1.309
	1.348	2.935
	1.485	1.841
	1.234	1.223
	1.4	2.783
	5.34	2.361
	1.313	2.307
	1.716	1.435
	5.013	1.915
	1.993	1.21
	2.096	1.257
	1.196	1.507
	1.673	1.144
	2.681	1.337
	3.838	2.052
	1.335	1.377
	2.808	1.082
	3.373	1.268
	2.436	1.346
	1.448	1.474
	3.152	1.495
	3.65	1.295
	1.469	1.362
	2.502	2.045
	6.141	1.709
	5.021	1.585
	1.592	5.323
	4.942	1.585
	2.866	1.655
	4.374	1.298
	4.021	1.668
	1.756	1.338
	4.324	1.459
	1.065	1.783
	2.723	1.21
	2.634	1.523
	4.431	3.993
	2.263	3.322
	1.944	3.274
	5.177	1.591
	4.179	1.325
	6.074	3.122
	2.275	2.155
	2.163	1.586
	3.037	1.711
	1.286	1.224
	2.56	1.671
	4.011	3.517
	1.846	1.275
	1.814	1.331
	2.174	1.731
	2.828	3.601
	1.991	1.455
	1.543	3.92
	1.855	2.317
	3.287	1.706
	1.652	1.625
	1.864	2.281
	3.734	1.27
	1.938	2.73
	1.235	2.895
	2.885	3.386
	5.707	4.371
	1.672	1.265
	1.556	4.395
	1.524	1.818
	4.294	3.193
	2.649	2.751
	1.385	3.592
	3.29	3.119
	3.784	7.313
	2.508	1.689
	1.888	3.43
	2.076	2.016
	3.036	3.269
	1.796	2.976
	4.207	2.198
	3.923	1.872
	1.568	2.031
	1.938	2.066
	1.523	1.41
	4.227	1.869
	2.847	1.486
	2.788	1.375
	1.619	2.59
	1.43	2.235
	1.848	1.208
	2.751	1.739
	1.788	1.52
	2.191	1.18
	2.132	1.312
	1.925	1.777
	3.085	2.248
	1.211	1.192
	2.736	1.417
	1.732	1.917
	5.51	1.783
	3.841	1.295
	9.778	1.743
	7.948	1.301
	2.012	1.502
	3.973	1.224
	2.145	1.546
	3.381	1.414
	3.339	1.089
	4.919	1.577
	2.983	1.053
	2.331	1.332
	2.527	1.147
	4.036	1.915
	4.043	1.298
	1.64	1.313
	4.777	1.297
	2.957	1.894
	5.401	3.142
	2.195	1.309
	6.787	1.152
	1.585	1.145
	6.287	3.473
	4.367	1.426
	1.471	1.399
	2.24	1.401
	1.668	1.399
	4.111	1.532
	3.941	3.87
	1.858	2.689
	4.772	1.415
	2.466	1.655
	2.065	2.436
	1.992	3.637
	2.535	4.446
	1.804	2.535
	4.334	2.478
	5.952	1.701
	2.584	2.913
	1.312	2.518
	2.881	1.73
	2.071	1.768
	3.88	3.325
	1.813	2.286
	1.495	3.389
	1.702	1.309
	1.318	2.935
	1.693	1.841
	1.682	1.223
	1.412	2.783
	2.947	2.361
	1.62	2.307
	1.602	1.435
	1.271	1.915
	6.62	1.608
	1.374	4.394
	1.959	1.428
	2.561	1.354
	1.951	3.298
	1.241	4.666
	1.936	1.21
	1.163	1.257
	2.037	1.507
	3.559	1.144
	2.005	1.337
	1.319	2.052
	1.798	1.377
	1.266	1.082
	2.276	1.268
	1.889	1.346
	1.094	1.474
	2.143	1.495
	3.033	1.295
	1.891	1.362
	2.177	2.045
	2.244	1.709
	1.542	1.585
	2.686	5.323
	1.98	1.585
	1.997	1.655
	1.354	1.298
	1.699	1.668
	1.396	1.338
	2.502	1.459
	1.261	1.783
	1.528	1.21
	4.727	1.523
	1.734	3.993
	2.855	3.322
	3.911	3.274
	2.807	1.591
	3.445	1.325
	4.923	3.122
	1.697	2.155
	1.348	1.586
	1.485	1.711
	1.234	1.224
	1.4	1.671
	5.34	3.517
	1.313	1.275
	1.716	1.331
	5.013	1.731
	1.993	3.601
	2.096	1.455
	1.196	3.92
	1.673	2.317
	2.681	1.706
	3.838	1.625
	1.335	2.281
	2.808	1.27
	3.373	2.73
	2.436	2.895
	1.448	3.386
	3.152	4.371
	3.65	1.265
	1.469	4.395
	2.502	1.818
	6.141	3.193
	5.021	2.751
	1.592	3.592
	4.942	3.119
	2.866	7.313
	4.374	1.689
	4.021	3.43
	1.756	2.016
	4.324	3.269
	1.065	2.976
	2.723	2.198
	2.634	1.872
	4.431	2.031
	2.263	2.066
	1.944	1.41
	5.177	1.869
	4.179	1.486
	6.074	1.375
	2.275	2.59
	2.163	2.235
	3.037	1.208
	1.286	1.739
	2.56	1.52
	4.011	1.18
	1.846	1.312
	1.814	1.777
	2.174	2.248
	2.828	1.192
	1.991	1.417
	1.543	1.917
	1.855	1.783
	3.287	1.295
	1.652	1.743
	1.864	1.301
	3.734	1.502
	1.938	1.224
	1.235	1.546
	2.885	1.414
	5.707	1.089
	1.672	1.577
	1.556	1.053
	1.524	1.332
	4.294	1.147
	2.649	1.915
	1.385	1.298
	3.29	1.313
	3.784	1.297
	2.508	1.894
	1.888	3.142
	2.076	1.309
	3.036	1.152
	1.796	1.145
	4.207	3.473
	3.923	1.426
	1.568	1.399
	1.938	1.401
	3.562	1.399
	2.316	1.532
	3.087	3.87
	1.481	2.689
	4.764	1.415
	1.349	1.655
	2.717	2.436
	1.579	3.637
	2.564	4.446
	4.087	2.535
	3.592	2.478
	1.908	1.701
	2.758	2.913
	4.839	2.518
	1.432	1.73
	1.523	1.768
	4.227	3.325
	2.847	2.286
	2.788	3.389
	1.619	1.309
	1.43	2.935
	1.848	1.841
	2.751	1.223
	1.788	2.783
	2.191	2.361
	2.132	2.307
	1.925	1.435
	3.085	1.915
	1.211	1.608
	2.736	4.394
	1.732	1.428
	5.51	1.354
	3.841	3.298
	9.778	4.666
	7.948	2.727
	2.012	1.445
	3.973	1.119
	2.145	3.039
	3.381	1.912
	3.339	1.462
	4.919	1.48
	2.983	1.754
	2.331	1.587
	2.527	1.354
	4.036	1.696
	4.043	2.735
	1.64	5.134
	4.777	4.551
	2.957	2.403
	5.401	2.123
	2.195	1.974
	6.787	2.403
	1.585	1.593
	6.287	2.521
	4.367	1.21
	1.471	1.257
	2.24	1.507
	1.668	1.144
	4.111	1.337
	3.941	2.052
	1.858	1.377
	4.772	1.082
	2.466	1.268
	2.065	1.346
	1.992	1.474
	2.535	1.495
	1.804	1.295
	4.334	1.362
	5.952	2.045
	2.584	1.709
	1.312	1.585
	2.881	5.323
	2.071	1.585
	3.88	1.655
	1.813	1.298
	1.495	1.668
	1.702	1.338
	1.318	1.459
	1.693	1.783
	1.682	1.21
	1.412	1.523
	2.947	3.993
	1.62	3.322
	1.602	3.274
	1.271	1.591
	6.62	1.325
	1.374	3.122
	1.959	2.155
	2.561	1.586
	1.951	1.711
	1.241	1.224
	1.936	1.671
	1.163	3.517
	2.037	1.275
	3.559	1.331
	2.005	1.731
	1.319	3.601
	1.798	1.455
	1.266	3.92
	2.276	2.317
	1.889	1.706
	1.094	1.625
	2.143	2.281
	3.033	1.27
	1.891	2.73
	2.177	2.895
	2.244	3.386
	1.542	4.371
	2.686	1.265
	1.98	4.395
	1.997	1.818
	1.354	3.193
	1.699	2.751
	1.396	3.592
	2.502	3.119
	1.261	7.313
	1.528	1.689
	4.727	3.43
	1.734	2.016
	2.855	3.269
	3.911	2.976
	2.807	2.198
	3.445	1.872
	4.923	2.031
	1.697	2.066
	1.348	1.41
	1.485	1.869
	1.234	1.486
	1.4	1.375
	5.34	2.59
	1.313	2.235
	1.716	1.208
	5.013	1.739
	1.993	1.52
	2.096	1.18
	1.196	1.312
	1.673	1.777
	2.681	2.248
	3.838	1.192
	1.335	1.417
	2.808	1.917
	3.373	1.783
	2.436	1.295
	1.448	1.743
	3.152	1.301
	3.65	1.502
	1.469	1.224
	2.502	1.546
	6.141	1.414
	5.021	1.089
	1.592	1.577
	4.942	1.053
	2.866	1.332
	4.374	1.147
	4.021	1.915
	1.756	1.298
	4.324	1.313
	1.065	1.297
	2.723	1.894
	2.634	3.142
	4.431	1.309
	2.263	1.152
	1.944	1.145
	5.177	3.473
	4.179	1.426
	6.074	1.399
	2.275	1.401
	2.163	1.399
	3.037	1.532
	1.286	3.87
	2.56	2.689
	4.011	1.415
	1.846	1.655
	1.814	2.436
	2.174	3.637
	2.828	4.446
	1.991	2.535
	1.543	2.478
	1.855	1.701
	3.287	2.913
	1.652	2.518
	1.864	1.73
	3.734	1.768
	1.938	3.325
	1.235	2.286
	2.885	3.389
	5.707	1.309
	1.672	2.935
	1.556	1.841
	1.524	1.223
	4.294	2.783
	2.649	2.361
	1.385	2.307
	3.29	1.435
	3.784	1.915
	2.508	1.608
	1.888	4.394
	2.076	1.428
	3.036	1.354
	1.796	3.298
	4.207	4.666
	3.923	2.727
	1.568	1.445
	1.938	1.119
	3.562	3.039
	2.316	1.912
	3.087	1.462
	1.481	1.48
	4.764	1.754
	1.349	1.587
	2.717	1.354
	1.579	1.696
	2.564	2.735
	4.087	5.134
	3.592	4.551
	1.908	2.403
	2.758	2.123
	4.839	1.974
	1.432	2.403
	6.878	1.593
	3.118	2.521
	10.398	3.231
	1.284	1.757
	4.205	2.481
	2.036	1.281
	3.425	1.259
	2.349	1.84
	4.31	1.104
	1.091	2.107
	2.416	1.77
	1.812	1.21
	3.67	1.257
	4.637	1.507
	1.625	1.144
	3.207	1.337
	3.064	2.052
	6.314	1.377
	3.59	1.082
	2.894	1.268
	3.485	1.346
	1.432	1.474
	5.429	1.495
	2.62	1.295
	1.983	1.362
	2.542	2.045
	2.073	1.709
	5.324	1.585
	2.235	5.323
	2.919	1.585
	3.558	1.655
	1.906	1.298
	3.099	1.668
	2.61	1.338
	3.04	1.459
	4.884	1.783
	3.002	1.21
	4.201	1.523
	1.276	3.993
	3.145	3.322
	4.394	3.274
	2.432	1.591
	1.107	1.325
	5.079	3.122
	1.145	2.155
	3.128	1.586
	1.431	1.711
	3.374	1.224
	3.165	1.671
	2.117	3.517
	2.141	1.275
	1.523	1.331
	4.227	1.731
	2.847	3.601
	2.788	1.455
	1.619	3.92
	1.43	2.317
	1.848	1.706
	2.751	1.625
	1.788	2.281
	2.191	1.27
	2.132	2.73
	1.925	2.895
	3.085	3.386
	1.211	4.371
	2.736	1.265
	1.732	4.395
	5.51	1.818
	3.841	3.193
	9.778	2.751
	7.948	3.592
	2.012	3.119
	3.973	7.313
	2.145	1.689
	3.381	3.43
	3.339	2.016
	4.919	3.269
	2.983	2.976
	2.331	2.198
	2.527	1.872
	4.036	2.031
	4.043	2.066
	1.64	1.41
	4.777	1.869
	2.957	1.486
	5.401	1.375
	2.195	2.59
	6.787	2.235
	1.585	1.208
	6.287	1.739
	4.367	1.52
	1.471	1.18
	2.24	1.312
	1.668	1.777
	4.111	2.248
	3.941	1.192
	1.858	1.417
	4.772	1.917
	2.466	1.783
	2.065	1.295
	1.992	1.743
	2.535	1.301
	1.804	1.502
	4.334	1.224
	5.952	1.546
	2.584	1.414
	1.312	1.089
	2.881	1.577
	2.071	1.053
	3.88	1.332
	1.813	1.147
	1.495	1.915
	1.702	1.298
	1.318	1.313
	1.693	1.297
	1.682	1.894
	1.412	3.142
	2.947	1.309
	1.62	1.152
	1.602	1.145
	1.271	3.473
	6.62	1.426
	1.374	1.399
	1.959	1.401
	2.561	1.399
	1.951	1.532
	1.241	3.87
	1.936	2.689
	1.163	1.415
	2.037	1.655
	3.559	2.436
	2.005	3.637
	1.319	4.446
	1.798	2.535
	1.266	2.478
	2.276	1.701
	1.889	2.913
	1.094	2.518
	2.143	1.73
	3.033	1.768
	1.891	3.325
	2.177	2.286
	2.244	3.389
	1.542	1.309
	2.686	2.935
	1.98	1.841
	1.997	1.223
	1.354	2.783
	1.699	2.361
	1.396	2.307
	2.502	1.435
	1.261	1.915
	1.528	1.608
	4.727	4.394
	1.734	1.428
	2.855	1.354
	3.911	3.298
	2.807	4.666
	3.445	2.727
	4.923	1.445
	1.697	1.119
	1.348	3.039
	1.485	1.912
	1.234	1.462
	1.4	1.48
	5.34	1.754
	1.313	1.587
	1.716	1.354
	5.013	1.696
	1.993	2.735
	2.096	5.134
	1.196	4.551
	1.673	2.403
	2.681	2.123
	3.838	1.974
	1.335	2.403
	2.808	1.593
	3.373	2.521
	2.436	3.231
	1.448	1.757
	3.152	2.481
	3.65	1.281
	1.469	1.259
	2.502	1.84
	6.141	1.104
	5.021	2.107
	1.592	1.77
	4.942	1.185
	2.866	1.888
	4.374	1.154
	4.021	1.069
	1.756	1.029
	4.324	1.386
	1.065	1.445
	2.723	1.476
	2.634	1.441
	4.431	1.21
	2.263	1.257
	1.944	1.507
	5.177	1.144
	4.179	1.337
	6.074	2.052
	2.275	1.377
	2.163	1.082
	3.037	1.268
	1.286	1.346
	2.56	1.474
	4.011	1.495
	1.846	1.295
	1.814	1.362
	2.174	2.045
	2.828	1.709
	1.991	1.585
	1.543	5.323
	1.855	1.585
	3.287	1.655
	1.652	1.298
	1.864	1.668
	3.734	1.338
	1.938	1.459
	1.235	1.783
	2.885	1.21
	5.707	1.523
	1.672	3.993
	1.556	3.322
	1.524	3.274
	4.294	1.591
	2.649	1.325
	1.385	3.122
	3.29	2.155
	3.784	1.586
	2.508	1.711
	1.888	1.224
	2.076	1.671
	3.036	3.517
	1.796	1.275
	4.207	1.331
	3.923	1.731
	1.568	3.601
	1.938	1.455
	3.562	3.92
	2.316	2.317
	3.087	1.706
	1.481	1.625
	4.764	2.281
	1.349	1.27
	2.717	2.73
	1.579	2.895
	2.564	3.386
	4.087	4.371
	3.592	1.265
	1.908	4.395
	2.758	1.818
	4.839	3.193
	1.432	2.751
	6.878	3.592
	3.118	3.119
	10.398	7.313
	1.284	1.689
	4.205	3.43
	2.036	2.016
	3.425	3.269
	2.349	2.976
	4.31	2.198
	1.091	1.872
	2.416	2.031
	1.812	2.066
	3.67	1.41
	4.637	1.869
	1.625	1.486
	3.207	1.375
	3.064	2.59
	6.314	2.235
	3.59	1.208
	2.894	1.739
	3.485	1.52
	1.432	1.18
	5.429	1.312
	2.62	1.777
	1.983	2.248
	2.542	1.192
	2.073	1.417
	5.324	1.917
	2.235	1.783
	2.919	1.295
	3.558	1.743
	1.906	1.301
	3.099	1.502
	2.61	1.224
	3.04	1.546
	4.884	1.414
	3.002	1.089
	4.201	1.577
	1.276	1.053
	3.145	1.332
	4.394	1.147
	2.432	1.915
	1.107	1.298
	5.079	1.313
	1.145	1.297
	3.128	1.894
	1.431	3.142
	3.374	1.309
	3.165	1.152
	2.117	1.145
	2.141	3.473
	1.203	1.426
	1.445	1.399
	1.435	1.401
	1.526	1.399
	1.634	1.532
	1.451	3.87
	1.144	2.689
	1	1.415
	1.392	1.655
	1.248	2.436
	1.658	3.637
	1.221	4.446
	1.291	2.535
	2.532	2.478
	1.427	1.701
	1.565	2.913
	1.444	2.518
	1.643	1.73
	2.306	1.768
	3.851	3.325
	1.368	2.286
	1.566	3.389
	1.371	1.309
	1.526	2.935
	5.056	1.841
	1.473	1.223
	1.523	2.783
	4.227	2.361
	2.847	2.307
	2.788	1.435
	1.619	1.915
	1.43	1.608
	1.848	4.394
	2.751	1.428
	1.788	1.354
	2.191	3.298
	2.132	4.666
	1.925	2.727
	3.085	1.445
	1.211	1.119
	2.736	3.039
	1.732	1.912
	5.51	1.462
	3.841	1.48
	9.778	1.754
	7.948	1.587
	2.012	1.354
	3.973	1.696
	2.145	2.735
	3.381	5.134
	3.339	4.551
	4.919	2.403
	2.983	2.123
	2.331	1.974
	2.527	2.403
	4.036	1.593
	4.043	2.521
	1.64	3.231
	4.777	1.757
	2.957	2.481
	5.401	1.281
	2.195	1.259
	6.787	1.84
	1.585	1.104
	6.287	2.107
	4.367	1.77
	1.471	1.185
	2.24	1.888
	1.668	1.154
	4.111	1.069
	3.941	1.029
	1.858	1.386
	4.772	1.445
	2.466	1.476
	2.065	1.441
	1.992	1.268
	2.535	1.749
	1.804	1.535
	4.334	1.691
	5.952	1.925
	2.584	1.29
	1.312	1.13
	2.881	2.388
	2.071	1.457
	3.88	1.33
	1.813	1.823
	1.495	1.587
	1.702	1.356
	1.318	1.21
	1.693	1.257
	1.682	1.507
	1.412	1.144
	2.947	1.337
	1.62	2.052
	1.602	1.377
	1.271	1.082
	6.62	1.268
	1.374	1.346
	1.959	1.474
	2.561	1.495
	1.951	1.295
	1.241	1.362
	1.936	2.045
	1.163	1.709
	2.037	1.585
	3.559	5.323
	2.005	1.585
	1.319	1.655
	1.798	1.298
	1.266	1.668
	2.276	1.338
	1.889	1.459
	1.094	1.783
	2.143	1.21
	3.033	1.523
	1.891	3.993
	2.177	3.322
	2.244	3.274
	1.542	1.591
	2.686	1.325
	1.98	3.122
	1.997	2.155
	1.354	1.586
	1.699	1.711
	1.396	1.224
	2.502	1.671
	1.261	3.517
	1.528	1.275
	4.727	1.331
	1.734	1.731
	2.855	3.601
	3.911	1.455
	2.807	3.92
	3.445	2.317
	4.923	1.706
	1.697	1.625
	1.348	2.281
	1.485	1.27
	1.234	2.73
	1.4	2.895
	5.34	3.386
	1.313	4.371
	1.716	1.265
	5.013	4.395
	1.993	1.818
	2.096	3.193
	1.196	2.751
	1.673	3.592
	2.681	3.119
	3.838	7.313
	1.335	1.689
	2.808	3.43
	3.373	2.016
	2.436	3.269
	1.448	2.976
	3.152	2.198
	3.65	1.872
	1.469	2.031
	2.502	2.066
	6.141	1.41
	5.021	1.869
	1.592	1.486
	4.942	1.375
	2.866	2.59
	4.374	2.235
	4.021	1.208
	1.756	1.739
	4.324	1.52
	1.065	1.18
	2.723	1.312
	2.634	1.777
	4.431	2.248
	2.263	1.192
	1.944	1.417
	5.177	1.917
	4.179	1.783
	6.074	1.295
	2.275	1.743
	2.163	1.301
	3.037	1.502
	1.286	1.224
	2.56	1.546
	4.011	1.414
	1.846	1.089
	1.814	1.577
	2.174	1.053
	2.828	1.332
	1.991	1.147
	1.543	1.915
	1.855	1.298
	3.287	1.313
	1.652	1.297
	1.864	1.894
	3.734	3.142
	1.938	1.309
	1.235	1.152
	2.885	1.145
	5.707	3.473
	1.672	1.426
	1.556	1.399
	1.524	1.401
	4.294	1.399
	2.649	1.532
	1.385	3.87
	3.29	2.689
	3.784	1.415
	2.508	1.655
	1.888	2.436
	2.076	3.637
	3.036	4.446
	1.796	2.535
	4.207	2.478
	3.923	1.701
	1.568	2.913
	1.938	2.518
	3.562	1.73
	2.316	1.768
	3.087	3.325
	1.481	2.286
	4.764	3.389
	1.349	1.309
	2.717	2.935
	1.579	1.841
	2.564	1.223
	4.087	2.783
	3.592	2.361
	1.908	2.307
	2.758	1.435
	4.839	1.915
	1.432	1.608
	6.878	4.394
	3.118	1.428
	10.398	1.354
	1.284	3.298
	4.205	4.666
	2.036	2.727
	3.425	1.445
	2.349	1.119
	4.31	3.039
	1.091	1.912
	2.416	1.462
	1.812	1.48
	3.67	1.754
	4.637	1.587
	1.625	1.354
	3.207	1.696
	3.064	2.735
	6.314	5.134
	3.59	4.551
	2.894	2.403
	3.485	2.123
	1.432	1.974
	5.429	2.403
	2.62	1.593
	1.983	2.521
	2.542	3.231
	2.073	1.757
	5.324	2.481
	2.235	1.281
	2.919	1.259
	3.558	1.84
	1.906	1.104
	3.099	2.107
	2.61	1.77
	3.04	1.185
	4.884	1.888
	3.002	1.154
	4.201	1.069
	1.276	1.029
	3.145	1.386
	4.394	1.445
	2.432	1.476
	1.107	1.441
	5.079	1.268
	1.145	1.749
	3.128	1.535
	1.431	1.691
	3.374	1.925
	3.165	1.29
	2.117	1.13
	2.141	2.388
	1.203	1.457
	1.445	1.33
	1.435	1.823
	1.526	1.587
	1.634	1.356
	1.451	2.279
	1.144	1.74
	1	1.123
	1.392	2.078
	1.248	1.261
	1.658	1.21
	1.221	1.257
	1.291	1.507
	2.532	1.144
	1.427	1.337
	1.565	2.052
	1.444	1.377
	1.643	1.082
	2.306	1.268
	3.851	1.346
	1.368	1.474
	1.566	1.495
	1.371	1.295
	1.526	1.362
	5.056	2.045
	1.473	1.709
	1.838	1.585
	2.609	5.323
	7.371	1.585
	3.764	1.655
	1.716	1.298
	1.565	1.668
	4.023	1.338
	1.076	1.459
	1.664	1.783
	6.328	1.21
	2.501	1.523
	2.365	3.993
	1.523	3.322
	4.227	3.274
	2.847	1.591
	2.788	1.325
	1.619	3.122
	1.43	2.155
	1.848	1.586
	2.751	1.711
	1.788	1.224
	2.191	1.671
	2.132	3.517
	1.925	1.275
	3.085	1.331
	1.211	1.731
	2.736	3.601
	1.732	1.455
	5.51	3.92
	3.841	2.317
	9.778	1.706
	7.948	1.625
	2.012	2.281
	3.973	1.27
	2.145	2.73
	3.381	2.895
	3.339	3.386
	4.919	4.371
	2.983	1.265
	2.331	4.395
	2.527	1.818
	4.036	3.193
	4.043	2.751
	1.64	3.592
	4.777	3.119
	2.957	7.313
	5.401	1.689
	2.195	3.43
	6.787	2.016
	1.585	3.269
	6.287	2.976
	4.367	2.198
	1.471	1.872
	2.24	2.031
	1.668	2.066
	4.111	1.41
	3.941	1.869
	1.858	1.486
	4.772	1.375
	2.466	2.59
	2.065	2.235
	1.992	1.208
	2.535	1.739
	1.804	1.52
	4.334	1.18
	5.952	1.312
	2.584	1.777
	1.312	2.248
	2.881	1.192
	2.071	1.417
	3.88	1.917
	1.813	1.783
	1.495	1.295
	1.702	1.743
	1.318	1.301
	1.693	1.502
	1.682	1.224
	1.412	1.546
	2.947	1.414
	1.62	1.089
	1.602	1.577
	1.271	1.053
	6.62	1.332
	1.374	1.147
	1.959	1.915
	2.561	1.298
	1.951	1.313
	1.241	1.297
	1.936	1.894
	1.163	3.142
	2.037	1.309
	3.559	1.152
	2.005	1.145
	1.319	3.473
	1.798	1.426
	1.266	1.399
	2.276	1.401
	1.889	1.399
	1.094	1.532
	2.143	3.87
	3.033	2.689
	1.891	1.415
	2.177	1.655
	2.244	2.436
	1.542	3.637
	2.686	4.446
	1.98	2.535
	1.997	2.478
	1.354	1.701
	1.699	2.913
	1.396	2.518
	2.502	1.73
	1.261	1.768
	1.528	3.325
	4.727	2.286
	1.734	3.389
	2.855	1.309
	3.911	2.935
	2.807	1.841
	3.445	1.223
	4.923	2.783
	1.697	2.361
	1.348	2.307
	1.485	1.435
	1.234	1.915
	1.4	1.608
	5.34	4.394
	1.313	1.428
	1.716	1.354
	5.013	3.298
	1.993	4.666
	2.096	2.727
	1.196	1.445
	1.673	1.119
	2.681	3.039
	3.838	1.912
	1.335	1.462
	2.808	1.48
	3.373	1.754
	2.436	1.587
	1.448	1.354
	3.152	1.696
	3.65	2.735
	1.469	5.134
	2.502	4.551
	6.141	2.403
	5.021	2.123
	1.592	1.974
	4.942	2.403
	2.866	1.593
	4.374	2.521
	4.021	3.231
	1.756	1.757
	4.324	2.481
	1.065	1.281
	2.723	1.259
	2.634	1.84
	4.431	1.104
	2.263	2.107
	1.944	1.77
	5.177	1.185
	4.179	1.888
	6.074	1.154
	2.275	1.069
	2.163	1.029
	3.037	1.386
	1.286	1.445
	2.56	1.476
	4.011	1.441
	1.846	1.268
	1.814	1.749
	2.174	1.535
	2.828	1.691
	1.991	1.925
	1.543	1.29
	1.855	1.13
	3.287	2.388
	1.652	1.457
	1.864	1.33
	3.734	1.823
	1.938	1.587
	1.235	1.356
	2.885	2.279
	5.707	1.74
	1.672	1.123
	1.556	2.078
	1.524	1.261
	4.294	1.239
	2.649	2.599
	1.385	2.453
	3.29	2.293
	3.784	2.261
	2.508	1.991
	1.888	2.815
	2.076	1.19
	3.036	1.779
	1.796	1.348
	4.207	2.402
	3.923	1.771
	1.568	1.692
	1.938	1.783
	3.562	1.391
	2.316	2.929
	3.087	1.171
	1.481	2.412
	4.764	2.356
	1.349	1.795
	2.717	1.512
	1.579	1.983
[truncated: 253 more rows]

## Sheet: 9a
9a	left top						right top					left bottom			right bottom
		cRGDfK		Fn3 9-10					cRGDfK	Fn3 9-10		cRGDfK (nM)	MFI (10 nM AF647-9EG7 Fab)		cRGDfK (nM)	MFI (10 nM AF647-9EG7 Fab)
	1953.12	219					0.0027686					1e-05	197		1e-05	197
	3906.25	228.5	3.53553				0.0055371					48.8281	204		48.8281	204
	7812.5	223.5	0.707107				0.011074					97.6562	208		97.6562	208
	15625	226	5.65685				0.022148					195.312	213		195.312	213
	31250	231.5	2.12132				0.044297					390.625	220		390.625	220
	62500	239.5	0.707107				0.088594					781.25	228		781.25	228
	125000	258	12.7279				177.19					1562.5	243		1562.5	243
	250000	273	12.0208				48.828		623			3125	251		3125	251
	26.855			213.5	0.707107		97.656		659			6250	271		6250	271
	53.711			226	0		195.31		763			12500	298		12500	298
	107.422			245	2.82843		390.63		862			25000	321		25000	321
	214.844			270	7.07107		781.25		1041			50000	348		50000	348
	429.688			284	2.82843		1562.5		1294			100000	372		100000	372
	859.375			311.5	0.707107		3125		1627
	1718.75			337.5	4.94975		6250		2024
	3437.5			365.5	0.707107		12500		2482
	6875			385.5	0.707107		25000		2797
	13750			402	2.82843		50000		3074
	27500			407	4.24264		100000
	55000			409.5	0.707107		26.855			549
							53.711			577
							107.42			630
							214.84			712
							429.69			831
							859.38			964
							1718.8			1190
							3437.5			1482
							6875			1869
							13750			2299
							27500			2834
							55000			3362

## Sheet: 9b
9b	left top				right top					left bottom				right bottom
	cRGDfK-TideFluor5WS (nM)	MFI(cRGDfK-TideFluor5WS)			cRGDfK-TideFluor5WS (nM)	MFI(cRGDfK-TideFluor5WS)				cRGDfK-TideFluor5WS (nM)	MFI(cRGDfK-TideFluor5WS)			cRGDfK-TideFluor5WS (nM)	MFI(cRGDfK-TideFluor5WS)
	0.0488281	6.15	0.45		0.048828	4				0.048828	4			0.0488281	14
	0.0976563	6.45	0.65		0.097656	8	3			0.097656	8	3		0.0976562	23
	0.195313	11.85	0.35		0.195313	12	4			0.195313	12	4		0.195312	41
	0.390625	22.6	0.2		0.390625	23	5			0.390625	23	5		0.390625	81
	0.78125	42.9	0.5		0.78125	46	7.81025			0.78125	46	7.81025		0.78125	155	8.66025
	1.5625	71.85	2.07425		1.5625	77.5	12.1037			1.5625	77.5	12.1037		1.5625	253	7.54983
	3.125	131.8	2.62488		3.125	148.5	10.9772			3.125	148.5	10.9772		3.125	427.5	5.04975
	6.25	233.5	9.5		6.25	249	24.1868			6.25	249	24.1868		6.25	665.5	19.0394
	12.5	377.5	10.3078		12.5	413.5	12.3491			12.5	413.5	12.3491		12.5	953.5	16.8077
	25	590.5	21.6622		25	608.5	45.5686			25	608.5	45.5686		25	1310.5	63.8318
	50	851	9.82344		50	839	70.0071			50	839	70.0071		50	1601	97.1288
	100	1240	95.9192		100	1246.5	317.982			100	1246.5	317.982		100	2230	188.043

## Sheet: 9c
9c
	cRGDfK concentration (M)	MFI(Cy5-cRGDfK)			cRGDfK concentration (M)	MFI(Cy5-cRGDfK)
	0.0488281				0.0488281
	0.0976563				0.0976563
	0.195313				0.195313
	0.390625	2.3	0		0.390625	66.4	0
	0.78125	6.1	0		0.78125	123.7	0
	1.5625	8.6	0		1.5625	253.7	0
	3.125	17.9	0.158114		3.125	421.2	6.08482
	6.25	29.4	0.640312		6.25	784.1	23.2736
	12.5	46.5	6.5		12.5	1348	51.4733
	25	79	5		25	2543	88.9579
	50	113	28.7141		50	4008.5	40.0593
	100	177	12.3491		100	6494	65.5782

## Sheet: 10a
10a	row1																				row2
	cRGDfK concentration (M)	MFI(Cy5-cRGDfK)				aVb1-Biogen Ab5	aVb3-IPI Ab13 Fab	aVb5-IPI Ab9 Fab	ACRGDGWCG			aVb1-Ab5	aVb3-Ab13	aVb5-Ab9			aVb1-Ab5	aVb3-Ab13	aVb5-Ab9			aVb1-Ab5	aVb3-Ab13	aVb5-Ab9			aVb1-BiogenAb5 Fab	aVb3-IPIAb13 Fab	aVb5-IPIAb9 Fab	aCRGDGWCG			aVb3-IPI Ab13 Fab	aVb5-IPI Ab9 Fab	aVb1-Biogen Ab5 Fab			aVb5-IPI Ab9 Fab	aVb3-IPI Ab13 Fab	aVb1-Biogen Ab5 Fab
	0.0488281				1e-07	314					1e-06	1252				1e-06	832				1e-06	832				1e-05	244					1e-06	4068				1e-06	2360
	0.0976563				9.76562	315					9.76562					9.76562					9.76562					15.2344	240					2.92969	3602				2.92969	2220
	0.195313				19.5312	318					19.5312	1348				19.5312	843				19.5312	843				30.4688	238					5.85938	3387				5.85938	2156
	0.390625	66.4	0		39.0625	340					39.0625					39.0625					39.0625					60.9375	245					11.7188	3179				11.7188	2022
	0.78125	123.7	0		78.125	339					78.125	1339				78.125	860				78.125	860				121.875	252					23.4375	2780				23.4375	1786
	1.5625	253.7	0		156.25	346					156.25					156.25					156.25					243.75	254					46.875	2345				46.875	1667
	3.125	421.2	6.08482		312.5	341					312.5	1347				312.5	839				312.5	839				487.5	258					93.75	1937				93.75	1448
	6.25	784.1	23.2736		625	351					625	1354				625	854				625	854				975	275					187.5	1529				187.5	1158
	12.5	1348	51.4733		1250	373					1250	1394				1250	826				1250	826				1950	297					375	1284				375	1086
	25	2543	88.9579		2500	388					2500	1332				2500	869				2500	869				3900	331					750	959				750	959
	50	4008.5	40.0593		5000	407					5000	1353				5000	844				5000	844				7800	370					1500	871				1500	846
	100	6494	65.5782		10000	453					10000	1344				10000	853				10000	853				15600	413					3000	802				3000	815
					1e-07		309				1e-06		1351			1e-06		813			1e-06		813			1e-05		247				1e-06		3875			1e-06		2396
					9.76562						4.88281		1329			9.76562					9.76562					12.8906		244				8.00781		4044			8.20312		2365
					19.5312		300				9.76562		1309			19.5312		823			19.5312		823			25.7812		242				16.0156		3847			16.4062		2392
					39.0625						19.5312		1184			39.0625					39.0625					51.5625		242				32.0312		3898			32.8125		2359
					78.125		324				39.0625		1101			78.125		862			78.125		862			103.125		242				64.0625		3718			65.625		2370
					156.25						78.125		996			156.25					156.25					206.25		243				128.125		3951			131.25		2361
					312.5		311				156.25		915			312.5		868			312.5		868			412.5		243				256.25		3972			262.5		2352
					625		314				312.5		821			625		845			625		845			825		240				512.5		3958			525		2346
					1250		312				625		761			1250		855			1250		855			1650		239				1025		3824			1050		2350
					2500		309				1250		706			2500		841			2500		841			3300		243				2050		3677			2100		2326
					5000		311				2500		697			5000		808			5000		808			6600		240				4100		3453			4200		2344
					10000		321				5000		616			10000		853			10000		853			13200		245				8200		3302			8400		2223
					1e-07						1e-06			1338		1e-06			825		1e-06			825		1e-05			248			1e-06			3918		1e-06			2365
					9.76562						9.76562					4.88281			812		4.88281			812		17.5781			249			9.76562			3951		9.76562			2334
					19.5312			319			19.5312			1375		9.76562			792		9.76562			792		35.1562			249			19.5312			3830		19.5312			2340
					39.0625						39.0625					19.5312			738		19.5312			738		70.3125			253			39.0625			3934		39.0625			2339
					78.125			303			78.125			1370		39.0625			726		39.0625			726		140.625			253			78.125			3896		78.125			2357
					156.25						156.25			1368		78.125			682		78.125			682		281.25			254			156.25			3915		156.25			2279
					312.5			308			312.5			1357		156.25			649		156.25			649		562.5			258			312.5			3927		312.5			2385
					625			302			625			1325		312.5			616		312.5			616		1125			248			625			3897		625			2370
					1250			323			1250			1303		625			590		625			590		2250			250			1250			3907		1250			2416
					2500			316			2500			1263		1250			555		1250			555		4500			252			2500			3826		2500			2364
					5000			305			5000			1178		2500			528		2500			528		9000			245			5000			3797		5000			2401
					10000			317			10000			1066		5000			538		5000			538		18000			251			10000			3723		10000			2398
					1e-07				306																	1e-05				221
					86.1328				334																	43.0664				277
					172.266				365																	86.1328				292
					344.531				406																	172.266				327
					689.062				438																	344.531				369
					1378.12				498																	689.062				377
					2756.25				557																	1378.12				404
					5512.5				618																	2756.25				413
					11025				680																	5512.5				432
					22050				722																	11025				428
					44100				730																	22050				434
					88200				767

[truncated: 5 more sheets: 10b, 11c, 11d, 13a, 13b]
